# Supplementary material for: A corpus of full-text journal articles is a robust evaluation tool for revealing differences in performance of biomedical natural language processing tools
Source: BMC Bioinformatics. 2012 Aug 17;13:207. doi: 10.1186/1471-2105-13-207 (PMC3483229; doi:10.1186/1471-2105-13-207)
Supplement: Additional file 3 — Morphosyntactic data type counts. Counts of each node, tag, and empty category in the CRAFT corpus. [file 1471-2105-13-207-S3.txt]

Node CRAFT 1.0 (67) Full Corpus (97)
S       37157          52847
NP      196588         278959
VP      60339          85282
PP      60856          85828
SBARQ   10             16
SQ      26             34
SINV    93             135
LST     1290           1871
NML     24910          35764
PRN     10654          15082
PRT     232            327
QP      1489           2110
ADVP    9815           13728
ADJP    12729          17708
FRAG    687            924
WHNP    2501           3490
WHPP    308            411
WHADVP  597            884
WHADJP  2              3
CONJP   557            770
INTJ    3              3
NAC     57             82
RRC     42             665
UCP     504            706
X       11             16
HEADING 2537           3686
CAPTION 4172           6030
TITLE   67             97
CIT     483            657

Function Tags
Tag  CRAFT 1.0 (67) Full Corpus (97)
-SBJ    35084          49792
-TMP    5383           7436
-TPC    79             111
-PRP    2750           3926
-PRD    6138           8561
-CLR    149            188
-LOC    10613          14790
-DIR    307            425
-MNR    4076           5853
-ADV    2995           4348
-LGS    1154           1561
-NOM    1167           1707
-DTV    9              9
-VOC    0              0
-BNF    1              1
-EXT    99             127
-CLF    6              8
-TTL    52             94
-IMP    421            616
-ETC    135            180
-FRM    904            1289

Empty Categories
Category CRAFT 1.0 (67) Full Corpus (97)
*       15298          21351
*PRO*   6295           9164
*T*     3110           4398
*RNR*   492            770
*ICH*   335            463
*EXP*   378            553
*U*     0              0
0       311            388
*?*     65             86
*NOT*   5              5

POS Tags
Tag    CRAFT 1.0 (67) Full Corpus (97)
VB      6191           8840
VBZ     7574           10762
VBP     5951           8507
VBD     12137          16913
VBN     21105          29607
VBG     6261           9132
RP      284            399
-LRB-   15106          21453
-RRB-   15131          21514
NN      136282         193959
NNS     36738          52608
IN      63643          89706
DT      36760          51803
TO      3271           4572
CC      17731          25076
MD      1848           2688
JJ      42507          59417
JJR     936            1329
JJS     247            342
RB      13708          19007
RBR     443            645
RBS     297            411
PRP     2887           4166
PRP$    1158           1588
NNP     9667           13611
NNPS    114            132
LS      1547           2218
EX      322            434
PDT     68             88
SYM     9201           12584
CD      22570          31626
.       18738          26543
,       23883          33191
:       2844           4037
UH      3              3
POS     273            375
FW      2164           3191
WP      54             72
WP$     50             59
WRB     527            797
WDT     2165           3076
HYPH    18065          26352
AFX     52             90
``      257            322
''      260            325
GW      0              0
XX      0              0
$       0              0
