# Supplementary material for: A corpus of full-text journal articles is a robust evaluation tool for revealing differences in performance of biomedical natural language processing tools
Source: BMC Bioinformatics. 2012 Aug 17;13:207. doi: 10.1186/1471-2105-13-207 (PMC3483229; doi:10.1186/1471-2105-13-207)
Supplement: Additional file 4 — Semantic class aggregations. The specific definitions of labeled aggregations of semantic categories used in evaluation. [file 1471-2105-13-207-S4.txt]

ABNER NLPBA:	
	static String protein[] 	= {"protein"};
	static String star[] 	= {".*"};
	static String prd[] 		= {"protein", "DNA", "RNA"};
	static String cell[] 	= {"cell", "cell_line", "cell_type"};
	static String rna[] 		= {"rna"};
	static String dna[] 		= {"dna"};

ABNER BioCreative:
	static String protein[]	= {".*"};

BANNER BioCreative:
	static final String gene[] = {"gene"}; 

LingPipe Genia:
	static final String protein[] 	= {"protein.*"};
	static final String rna[] = {"rna_domain_or_region", "rna_family_or_group", 
						"rna_molecule", "rna_n", "rna_substructure"};
	static final String proteinstar[] = {"amino_acid_monomer","peptide","protein_complex",
						"protein_domain_or_region",
						"protein_family_or_group","protein_molecule",
						"protein_n","protein_substructure","protein_subunit"};
	static final String dna[] = { "dna_domain_or_region", "dna_family_or_group",
						"dna_molecule","dna_n", "dna_substructure","nucleotide",
						"polynucleotide"};
	static final String star[] = {".*"};

LingPipe GENETAG:
	static final String gene[] = {"gene"};

CRAFT:
static final String STAR[] = {".*"};
	static final String GENE[] = {"gene"};
	
	static final String GENESTAR[] = {"QTL","cDNA","gene",
				"gene or polypeptide",
				"gene or polypeptide or macromolecular complex",
				"gene or transcript or polypeptide",
				"gene or transcript or macromolecular complex"};
	static final String POLY[] = {"polypeptide"};
	static final String POLYSTAR[] = {"macromolecular complex", "polypeptide",
				"polypeptide or macromolecular complex", "promoter",
				"transcript", "transcript or polypeptide",
				"transcript or polypeptide or macromolecular complex",};
	


CRAFT-CRAFT::
// These are the aggregations that are used in the retraining of the NER systems.
// These aggregations are slightly modified from the above.
public final static String starList[] = {
		"QTL",
		"cDNA",
		"gene",
		"gene or polypeptide",
		"gene or polypeptide or macromolecular complex",
		"gene or transcript",
		"gene or transcript or polypeptide",
		"gene or transcript or polypeptide or macromolecular complex",
		"gene or transcript or macromolecular complex", // ?
		"macromolecular complex",
		"polypeptide",
		"polypeptide or macromolecular complex",
		"promoter",
		"transcript",
		"transcript or polypeptide",
		"transcript or polypeptide or macromolecular complex",
	};
	
	public final static String geneList[] = {"gene"};
	
	public final static String genestarList[] = {
		"QTL",
		"cDNA",
		"gene",
		"gene or polypeptide",
		"gene or polypeptide or macromolecular complex",
		"gene or transcript",
		"gene or transcript or polypeptide",
		"gene or transcript or polypeptide or macromolecular complex",
		"gene or transcript or macromolecular complex" // ?
	};
	
	public final static String polyList[] = {"polypeptide"};
	
	public final static String polystarList[] = {
		"macromolecular complex",
		"polypeptide",
		"polypeptide or macromolecular complex",
		"promoter",
		"transcript",
		"transcript or polypeptide",
		"transcript or polypeptide or macromolecular complex",
	};
	
	public final static String remainderList[] = {
		"antisense_probe",
		"antisense_RNA_probe",
		"cDNA_clone",
		"cDNA_or_gene",
		"cDNA_probe",
		"clone", 
		"DNA", 
		"engineered_region",
		"EST", 
		"forward_primer",
		"fusion", 
		"fusion_cDNA", 
		"fusion_polypeptide",
		"gene_cassette",
		"gene_or_promoter",
		"genomic_clone",
		"genomic_DNA", 
		"mRNA",
		"mRNA_probe",
		"oligo",
		"plasmid", 
		"primary_transcript", 
		"primer", 
		"probe", 
		"psuedogene",
		"pseudogene",
		"reverse_primer",
		"RNA",
		"RNAi_plasmid_vector", // ?
		"RNA_probe",
		"RNAi_vector",         // ?
		"rRNA", 
		"siRNA_vector",        // ?
		"siRNA",               // ?
		"transgene", 
		"vector_replicon", 
	};
