# Supplementary material for: A corpus of full-text journal articles is a robust evaluation tool for revealing differences in performance of biomedical natural language processing tools
Source: BMC Bioinformatics. 2012 Aug 17;13:207. doi: 10.1186/1471-2105-13-207 (PMC3483229; doi:10.1186/1471-2105-13-207)
Supplement: Additional file 5 — Full gene mention results for distributed models. Full results for gene mention systems with their distributed models, for all semantic class mappings and system/model combinations. [file 1471-2105-13-207-S5.txt]

fold        label                                                      NER   NER class  sem. class     cmp typ         P         R         F        TP        FP        FN
5           AbnerBC_GENE_protein_overlap_5                         AbnerBC     protein        GENE     overlap       .23       .64       .34       599      1969       331
5           AbnerBC_GENE_protein_shared_5                          AbnerBC     protein        GENE      shared       .22       .57       .32       573      1995       428
5           AbnerBC_GENE_protein_strict_5                          AbnerBC     protein        GENE      strict       .12       .31       .18       321      2247       699
5           AbnerBC_GENE_protein_subspan_5                         AbnerBC     protein        GENE     subspan       .23       .64       .34       597      1971       339
5           AbnerBC_GENESTAR_protein_overlap_5                     AbnerBC     protein    GENESTAR     overlap       .24       .65       .35       626      1942       344
5           AbnerBC_GENESTAR_protein_shared_5                      AbnerBC     protein    GENESTAR      shared       .23       .58       .33       600      1968       441
5           AbnerBC_GENESTAR_protein_strict_5                      AbnerBC     protein    GENESTAR      strict       .13       .33       .19       345      2223       715
5           AbnerBC_GENESTAR_protein_subspan_5                     AbnerBC     protein    GENESTAR     subspan       .24       .64       .35       624      1944       352
5           AbnerBC_POLY_protein_overlap_5                         AbnerBC     protein        POLY     overlap       .14       .69       .23       357      2211       158
5           AbnerBC_POLY_protein_shared_5                          AbnerBC     protein        POLY      shared       .14       .68       .23       351      2217       168
5           AbnerBC_POLY_protein_strict_5                          AbnerBC     protein        POLY      strict       .11       .52       .18       271      2297       251
5           AbnerBC_POLY_protein_subspan_5                         AbnerBC     protein        POLY     subspan       .14       .69       .23       356      2212       159
5           AbnerBC_POLYSTAR_protein_overlap_5                     AbnerBC     protein    POLYSTAR     overlap       .23       .74       .35       593      1975       205
5           AbnerBC_POLYSTAR_protein_shared_5                      AbnerBC     protein    POLYSTAR      shared       .23       .73       .35       588      1980       216
5           AbnerBC_POLYSTAR_protein_strict_5                      AbnerBC     protein    POLYSTAR      strict       .20       .62       .30       506      2062       304
5           AbnerBC_POLYSTAR_protein_subspan_5                     AbnerBC     protein    POLYSTAR     subspan       .23       .74       .35       592      1976       206
5           AbnerBC_STAR_protein_overlap_5                         AbnerBC     protein        STAR     overlap       .50       .69       .58      1293      1275       574
5           AbnerBC_STAR_protein_shared_5                          AbnerBC     protein        STAR      shared       .49       .65       .56      1262      1306       682
5           AbnerBC_STAR_protein_strict_5                          AbnerBC     protein        STAR      strict       .35       .46       .40       907      1661      1063
5           AbnerBC_STAR_protein_subspan_5                         AbnerBC     protein        STAR     subspan       .50       .69       .58      1290      1278       583
67          AbnerBC_GENE_protein_overlap_67                        AbnerBC     protein        GENE     overlap       .19       .52       .28      2619     11193      2430
67          AbnerBC_GENE_protein_shared_67                         AbnerBC     protein        GENE      shared       .18       .50       .27      2550     11262      2578
67          AbnerBC_GENE_protein_strict_67                         AbnerBC     protein        GENE      strict       .11       .29       .16      1514     12298      3660
67          AbnerBC_GENE_protein_subspan_67                        AbnerBC     protein        GENE     subspan       .19       .52       .28      2615     11197      2437
67          AbnerBC_GENESTAR_protein_overlap_67                    AbnerBC     protein    GENESTAR     overlap       .22       .53       .31      3008     10804      2713
67          AbnerBC_GENESTAR_protein_shared_67                     AbnerBC     protein    GENESTAR      shared       .21       .50       .30      2931     10881      2880
67          AbnerBC_GENESTAR_protein_strict_67                     AbnerBC     protein    GENESTAR      strict       .13       .31       .19      1835     11977      4028
67          AbnerBC_GENESTAR_protein_subspan_67                    AbnerBC     protein    GENESTAR     subspan       .22       .52       .31      3002     10810      2730
67          AbnerBC_POLY_protein_overlap_67                        AbnerBC     protein        POLY     overlap       .15       .56       .24      2125     11687      1701
67          AbnerBC_POLY_protein_shared_67                         AbnerBC     protein        POLY      shared       .15       .53       .23      2065     11747      1795
67          AbnerBC_POLY_protein_strict_67                         AbnerBC     protein        POLY      strict       .11       .38       .17      1495     12317      2466
67          AbnerBC_POLY_protein_subspan_67                        AbnerBC     protein        POLY     subspan       .15       .55       .24      2113     11699      1713
67          AbnerBC_POLYSTAR_protein_overlap_67                    AbnerBC     protein    POLYSTAR     overlap       .21       .57       .31      2957     10855      2237
67          AbnerBC_POLYSTAR_protein_shared_67                     AbnerBC     protein    POLYSTAR      shared       .21       .55       .30      2883     10929      2352
67          AbnerBC_POLYSTAR_protein_strict_67                     AbnerBC     protein    POLYSTAR      strict       .16       .41       .23      2200     11612      3158
67          AbnerBC_POLYSTAR_protein_subspan_67                    AbnerBC     protein    POLYSTAR     subspan       .21       .57       .31      2941     10871      2255
67          AbnerBC_STAR_protein_overlap_67                        AbnerBC     protein        STAR     overlap       .48       .55       .51      6582      7230      5361
67          AbnerBC_STAR_protein_shared_67                         AbnerBC     protein        STAR      shared       .46       .53       .50      6422      7390      5657
67          AbnerBC_STAR_protein_strict_67                         AbnerBC     protein        STAR      strict       .32       .36       .34      4484      9328      7814
67          AbnerBC_STAR_protein_subspan_67                        AbnerBC     protein        STAR     subspan       .47       .55       .51      6555      7257      5406
5           AbnerNLPBA_GENE_cell_overlap_5                      AbnerNLPBA        cell        GENE     overlap       .13       .04       .06        41       283       969
5           AbnerNLPBA_GENE_cell_shared_5                       AbnerNLPBA        cell        GENE      shared       .09       .03       .04        30       294       990
5           AbnerNLPBA_GENE_cell_strict_5                       AbnerNLPBA        cell        GENE      strict       .00       .00       NaN         0       324      1020
5           AbnerNLPBA_GENE_cell_subspan_5                      AbnerNLPBA        cell        GENE     subspan       .13       .04       .06        41       283       969
5           AbnerNLPBA_GENE_dna_overlap_5                       AbnerNLPBA         dna        GENE     overlap       .12       .06       .08        64       489       938
5           AbnerNLPBA_GENE_dna_shared_5                        AbnerNLPBA         dna        GENE      shared       .09       .05       .07        52       501       955
5           AbnerNLPBA_GENE_dna_strict_5                        AbnerNLPBA         dna        GENE      strict       .04       .02       .03        24       529       996
5           AbnerNLPBA_GENE_dna_subspan_5                       AbnerNLPBA         dna        GENE     subspan       .12       .06       .08        64       489       938
5           AbnerNLPBA_GENE_prd_overlap_5                       AbnerNLPBA         prd        GENE     overlap       .19       .53       .27       532      2340       467
5           AbnerNLPBA_GENE_prd_shared_5                        AbnerNLPBA         prd        GENE      shared       .18       .50       .26       509      2363       499
5           AbnerNLPBA_GENE_prd_strict_5                        AbnerNLPBA         prd        GENE      strict       .12       .35       .18       352      2520       668
5           AbnerNLPBA_GENE_prd_subspan_5                       AbnerNLPBA         prd        GENE     subspan       .18       .53       .27       531      2341       468
5           AbnerNLPBA_GENE_protein_overlap_5                   AbnerNLPBA     protein        GENE     overlap       .20       .46       .28       468      1824       545
5           AbnerNLPBA_GENE_protein_shared_5                    AbnerNLPBA     protein        GENE      shared       .20       .45       .28       457      1835       560
5           AbnerNLPBA_GENE_protein_strict_5                    AbnerNLPBA     protein        GENE      strict       .14       .32       .20       328      1964       692
5           AbnerNLPBA_GENE_protein_subspan_5                   AbnerNLPBA     protein        GENE     subspan       .20       .46       .28       467      1825       546
5           AbnerNLPBA_GENE_rna_overlap_5                       AbnerNLPBA         rna        GENE     overlap       .00       .00       NaN         0        27      1020
5           AbnerNLPBA_GENE_rna_shared_5                        AbnerNLPBA         rna        GENE      shared       .00       .00       NaN         0        27      1020
5           AbnerNLPBA_GENE_rna_strict_5                        AbnerNLPBA         rna        GENE      strict       .00       .00       NaN         0        27      1020
5           AbnerNLPBA_GENE_rna_subspan_5                       AbnerNLPBA         rna        GENE     subspan       .00       .00       NaN         0        27      1020
5           AbnerNLPBA_GENESTAR_cell_overlap_5                  AbnerNLPBA        cell    GENESTAR     overlap       .13       .04       .06        42       282      1008
5           AbnerNLPBA_GENESTAR_cell_shared_5                   AbnerNLPBA        cell    GENESTAR      shared       .10       .03       .04        31       293      1029
5           AbnerNLPBA_GENESTAR_cell_strict_5                   AbnerNLPBA        cell    GENESTAR      strict       .00       .00       NaN         0       324      1060
5           AbnerNLPBA_GENESTAR_cell_subspan_5                  AbnerNLPBA        cell    GENESTAR     subspan       .13       .04       .06        42       282      1008
5           AbnerNLPBA_GENESTAR_dna_overlap_5                   AbnerNLPBA         dna    GENESTAR     overlap       .12       .07       .09        68       485       972
5           AbnerNLPBA_GENESTAR_dna_shared_5                    AbnerNLPBA         dna    GENESTAR      shared       .10       .05       .07        56       497       990
5           AbnerNLPBA_GENESTAR_dna_strict_5                    AbnerNLPBA         dna    GENESTAR      strict       .05       .02       .03        25       528      1035
5           AbnerNLPBA_GENESTAR_dna_subspan_5                   AbnerNLPBA         dna    GENESTAR     subspan       .12       .07       .09        68       485       972
5           AbnerNLPBA_GENE_star_overlap_5                      AbnerNLPBA        star        GENE     overlap       .18       .58       .27       573      2623       416
5           AbnerNLPBA_GENESTAR_prd_overlap_5                   AbnerNLPBA         prd    GENESTAR     overlap       .19       .54       .28       557      2315       480
5           AbnerNLPBA_GENESTAR_prd_shared_5                    AbnerNLPBA         prd    GENESTAR      shared       .19       .51       .27       534      2338       513
5           AbnerNLPBA_GENESTAR_prd_strict_5                    AbnerNLPBA         prd    GENESTAR      strict       .13       .35       .19       373      2499       687
5           AbnerNLPBA_GENESTAR_prd_subspan_5                   AbnerNLPBA         prd    GENESTAR     subspan       .19       .54       .28       556      2316       481
5           AbnerNLPBA_GENESTAR_protein_overlap_5               AbnerNLPBA     protein    GENESTAR     overlap       .21       .46       .29       489      1803       564
5           AbnerNLPBA_GENESTAR_protein_shared_5                AbnerNLPBA     protein    GENESTAR      shared       .21       .45       .29       478      1814       579
5           AbnerNLPBA_GENESTAR_protein_strict_5                AbnerNLPBA     protein    GENESTAR      strict       .15       .33       .21       348      1944       712
5           AbnerNLPBA_GENESTAR_protein_subspan_5               AbnerNLPBA     protein    GENESTAR     subspan       .21       .46       .29       488      1804       565
5           AbnerNLPBA_GENESTAR_rna_overlap_5                   AbnerNLPBA         rna    GENESTAR     overlap       .00       .00       NaN         0        27      1060
5           AbnerNLPBA_GENESTAR_rna_shared_5                    AbnerNLPBA         rna    GENESTAR      shared       .00       .00       NaN         0        27      1060
5           AbnerNLPBA_GENESTAR_rna_strict_5                    AbnerNLPBA         rna    GENESTAR      strict       .00       .00       NaN         0        27      1060
5           AbnerNLPBA_GENESTAR_rna_subspan_5                   AbnerNLPBA         rna    GENESTAR     subspan       .00       .00       NaN         0        27      1060
5           AbnerNLPBA_GENE_star_shared_5                       AbnerNLPBA        star        GENE      shared       .17       .53       .26       539      2657       469
5           AbnerNLPBA_GENESTAR_star_overlap_5                  AbnerNLPBA        star    GENESTAR     overlap       .19       .58       .28       599      2597       428
5           AbnerNLPBA_GENESTAR_star_shared_5                   AbnerNLPBA        star    GENESTAR      shared       .18       .54       .27       565      2631       482
5           AbnerNLPBA_GENESTAR_star_strict_5                   AbnerNLPBA        star    GENESTAR      strict       .12       .35       .18       373      2823       687
5           AbnerNLPBA_GENESTAR_star_subspan_5                  AbnerNLPBA        star    GENESTAR     subspan       .19       .58       .28       598      2598       429
5           AbnerNLPBA_GENE_star_strict_5                       AbnerNLPBA        star        GENE      strict       .11       .35       .17       352      2844       668
5           AbnerNLPBA_GENE_star_subspan_5                      AbnerNLPBA        star        GENE     subspan       .18       .58       .27       572      2624       417
5           AbnerNLPBA_POLY_cell_overlap_5                      AbnerNLPBA        cell        POLY     overlap       .05       .03       .04        16       308       504
5           AbnerNLPBA_POLY_cell_shared_5                       AbnerNLPBA        cell        POLY      shared       .03       .02       .03        11       313       511
5           AbnerNLPBA_POLY_cell_strict_5                       AbnerNLPBA        cell        POLY      strict       .00       .00       NaN         0       324       522
5           AbnerNLPBA_POLY_cell_subspan_5                      AbnerNLPBA        cell        POLY     subspan       .05       .03       .04        16       308       504
5           AbnerNLPBA_POLY_dna_overlap_5                       AbnerNLPBA         dna        POLY     overlap       .00       .00       .00         1       552       521
5           AbnerNLPBA_POLY_dna_shared_5                        AbnerNLPBA         dna        POLY      shared       .00       .00       NaN         0       553       522
5           AbnerNLPBA_POLY_dna_strict_5                        AbnerNLPBA         dna        POLY      strict       .00       .00       NaN         0       553       522
5           AbnerNLPBA_POLY_dna_subspan_5                       AbnerNLPBA         dna        POLY     subspan       .00       .00       .00         1       552       521
5           AbnerNLPBA_POLY_prd_overlap_5                       AbnerNLPBA         prd        POLY     overlap       .11       .59       .18       304      2568       214
5           AbnerNLPBA_POLY_prd_shared_5                        AbnerNLPBA         prd        POLY      shared       .10       .57       .17       294      2578       226
5           AbnerNLPBA_POLY_prd_strict_5                        AbnerNLPBA         prd        POLY      strict       .08       .46       .14       241      2631       281
5           AbnerNLPBA_POLY_prd_subspan_5                       AbnerNLPBA         prd        POLY     subspan       .10       .58       .18       300      2572       217
5           AbnerNLPBA_POLY_protein_overlap_5                   AbnerNLPBA     protein        POLY     overlap       .13       .58       .21       302      1990       216
5           AbnerNLPBA_POLY_protein_shared_5                    AbnerNLPBA     protein        POLY      shared       .13       .56       .21       293      1999       227
5           AbnerNLPBA_POLY_protein_strict_5                    AbnerNLPBA     protein        POLY      strict       .11       .46       .17       241      2051       281
5           AbnerNLPBA_POLY_protein_subspan_5                   AbnerNLPBA     protein        POLY     subspan       .13       .58       .21       298      1994       219
5           AbnerNLPBA_POLY_rna_overlap_5                       AbnerNLPBA         rna        POLY     overlap       .04       .00       .00         1        26       521
5           AbnerNLPBA_POLY_rna_shared_5                        AbnerNLPBA         rna        POLY      shared       .04       .00       .00         1        26       521
5           AbnerNLPBA_POLY_rna_strict_5                        AbnerNLPBA         rna        POLY      strict       .00       .00       NaN         0        27       522
5           AbnerNLPBA_POLY_rna_subspan_5                       AbnerNLPBA         rna        POLY     subspan       .04       .00       .00         1        26       521
5           AbnerNLPBA_POLYSTAR_cell_overlap_5                  AbnerNLPBA        cell    POLYSTAR     overlap       .05       .02       .03        16       308       792
5           AbnerNLPBA_POLYSTAR_cell_shared_5                   AbnerNLPBA        cell    POLYSTAR      shared       .03       .01       .02        11       313       799
5           AbnerNLPBA_POLYSTAR_cell_strict_5                   AbnerNLPBA        cell    POLYSTAR      strict       .00       .00       NaN         0       324       810
5           AbnerNLPBA_POLYSTAR_cell_subspan_5                  AbnerNLPBA        cell    POLYSTAR     subspan       .05       .02       .03        16       308       792
5           AbnerNLPBA_POLYSTAR_dna_overlap_5                   AbnerNLPBA         dna    POLYSTAR     overlap       .01       .00       .01         4       549       806
5           AbnerNLPBA_POLYSTAR_dna_shared_5                    AbnerNLPBA         dna    POLYSTAR      shared       .01       .00       .00         3       550       807
5           AbnerNLPBA_POLYSTAR_dna_strict_5                    AbnerNLPBA         dna    POLYSTAR      strict       .00       .00       NaN         0       553       810
5           AbnerNLPBA_POLYSTAR_dna_subspan_5                   AbnerNLPBA         dna    POLYSTAR     subspan       .01       .00       .01         4       549       806
5           AbnerNLPBA_POLY_star_overlap_5                      AbnerNLPBA        star        POLY     overlap       .10       .62       .17       320      2876       196
5           AbnerNLPBA_POLYSTAR_prd_overlap_5                   AbnerNLPBA         prd    POLYSTAR     overlap       .19       .67       .29       542      2330       264
5           AbnerNLPBA_POLYSTAR_prd_shared_5                    AbnerNLPBA         prd    POLYSTAR      shared       .19       .66       .29       532      2340       276
5           AbnerNLPBA_POLYSTAR_prd_strict_5                    AbnerNLPBA         prd    POLYSTAR      strict       .16       .58       .26       472      2400       338
5           AbnerNLPBA_POLYSTAR_prd_subspan_5                   AbnerNLPBA         prd    POLYSTAR     subspan       .19       .67       .29       538      2334       267
5           AbnerNLPBA_POLYSTAR_protein_overlap_5               AbnerNLPBA     protein    POLYSTAR     overlap       .23       .67       .35       537      1755       269
5           AbnerNLPBA_POLYSTAR_protein_shared_5                AbnerNLPBA     protein    POLYSTAR      shared       .23       .65       .34       528      1764       280
5           AbnerNLPBA_POLYSTAR_protein_strict_5                AbnerNLPBA     protein    POLYSTAR      strict       .21       .58       .30       472      1820       338
5           AbnerNLPBA_POLYSTAR_protein_subspan_5               AbnerNLPBA     protein    POLYSTAR     subspan       .23       .66       .34       533      1759       272
5           AbnerNLPBA_POLYSTAR_rna_overlap_5                   AbnerNLPBA         rna    POLYSTAR     overlap       .04       .00       .00         1        26       809
5           AbnerNLPBA_POLYSTAR_rna_shared_5                    AbnerNLPBA         rna    POLYSTAR      shared       .04       .00       .00         1        26       809
5           AbnerNLPBA_POLYSTAR_rna_strict_5                    AbnerNLPBA         rna    POLYSTAR      strict       .00       .00       NaN         0        27       810
5           AbnerNLPBA_POLYSTAR_rna_subspan_5                   AbnerNLPBA         rna    POLYSTAR     subspan       .04       .00       .00         1        26       809
5           AbnerNLPBA_POLY_star_shared_5                       AbnerNLPBA        star        POLY      shared       .10       .59       .16       305      2891       215
5           AbnerNLPBA_POLYSTAR_star_overlap_5                  AbnerNLPBA        star    POLYSTAR     overlap       .17       .69       .28       558      2638       246
5           AbnerNLPBA_POLYSTAR_star_shared_5                   AbnerNLPBA        star    POLYSTAR      shared       .17       .67       .27       543      2653       265
5           AbnerNLPBA_POLYSTAR_star_strict_5                   AbnerNLPBA        star    POLYSTAR      strict       .15       .58       .24       472      2724       338
5           AbnerNLPBA_POLYSTAR_star_subspan_5                  AbnerNLPBA        star    POLYSTAR     subspan       .17       .69       .28       554      2642       249
5           AbnerNLPBA_POLY_star_strict_5                       AbnerNLPBA        star        POLY      strict       .08       .46       .13       241      2955       281
5           AbnerNLPBA_POLY_star_subspan_5                      AbnerNLPBA        star        POLY     subspan       .10       .61       .17       316      2880       199
5           AbnerNLPBA_STAR_cell_overlap_5                      AbnerNLPBA        cell        STAR     overlap       .18       .03       .05        57       267      1900
5           AbnerNLPBA_STAR_cell_shared_5                       AbnerNLPBA        cell        STAR      shared       .13       .02       .04        42       282      1928
5           AbnerNLPBA_STAR_cell_strict_5                       AbnerNLPBA        cell        STAR      strict       .00       .00       NaN         0       324      1970
5           AbnerNLPBA_STAR_cell_subspan_5                      AbnerNLPBA        cell        STAR     subspan       .18       .03       .05        57       267      1900
5           AbnerNLPBA_STAR_dna_overlap_5                       AbnerNLPBA         dna        STAR     overlap       .13       .04       .06        74       479      1870
5           AbnerNLPBA_STAR_dna_shared_5                        AbnerNLPBA         dna        STAR      shared       .11       .03       .05        61       492      1895
5           AbnerNLPBA_STAR_dna_strict_5                        AbnerNLPBA         dna        STAR      strict       .05       .01       .02        26       527      1944
5           AbnerNLPBA_STAR_dna_subspan_5                       AbnerNLPBA         dna        STAR     subspan       .13       .04       .06        74       479      1870
5           AbnerNLPBA_STAR_prd_overlap_5                       AbnerNLPBA         prd        STAR     overlap       .41       .60       .49      1167      1705       768
5           AbnerNLPBA_STAR_prd_shared_5                        AbnerNLPBA         prd        STAR      shared       .40       .58       .47      1135      1737       819
5           AbnerNLPBA_STAR_prd_strict_5                        AbnerNLPBA         prd        STAR      strict       .31       .46       .37       900      1972      1070
5           AbnerNLPBA_STAR_prd_subspan_5                       AbnerNLPBA         prd        STAR     subspan       .40       .60       .48      1163      1709       772
5           AbnerNLPBA_STAR_protein_overlap_5                   AbnerNLPBA     protein        STAR     overlap       .47       .55       .51      1083      1209       875
5           AbnerNLPBA_STAR_protein_shared_5                    AbnerNLPBA     protein        STAR      shared       .46       .54       .50      1064      1228       901
5           AbnerNLPBA_STAR_protein_strict_5                    AbnerNLPBA     protein        STAR      strict       .38       .44       .41       864      1428      1106
5           AbnerNLPBA_STAR_protein_subspan_5                   AbnerNLPBA     protein        STAR     subspan       .47       .55       .51      1079      1213       879
5           AbnerNLPBA_STAR_rna_overlap_5                       AbnerNLPBA         rna        STAR     overlap       .37       .01       .01        10        17      1959
5           AbnerNLPBA_STAR_rna_shared_5                        AbnerNLPBA         rna        STAR      shared       .37       .01       .01        10        17      1959
5           AbnerNLPBA_STAR_rna_strict_5                        AbnerNLPBA         rna        STAR      strict       .37       .01       .01        10        17      1960
5           AbnerNLPBA_STAR_rna_subspan_5                       AbnerNLPBA         rna        STAR     subspan       .37       .01       .01        10        17      1959
5           AbnerNLPBA_STAR_star_overlap_5                      AbnerNLPBA        star        STAR     overlap       .38       .64       .48      1224      1972       698
5           AbnerNLPBA_STAR_star_shared_5                       AbnerNLPBA        star        STAR      shared       .37       .60       .46      1177      2019       777
5           AbnerNLPBA_STAR_star_strict_5                       AbnerNLPBA        star        STAR      strict       .28       .46       .35       900      2296      1070
5           AbnerNLPBA_STAR_star_subspan_5                      AbnerNLPBA        star        STAR     subspan       .38       .63       .48      1220      1976       702
67          AbnerNLPBA_GENE_cell_overlap_67                     AbnerNLPBA        cell        GENE     overlap       .04       .02       .03       105      2347      5055
67          AbnerNLPBA_GENE_cell_shared_67                      AbnerNLPBA        cell        GENE      shared       .03       .02       .02        85      2367      5088
67          AbnerNLPBA_GENE_cell_strict_67                      AbnerNLPBA        cell        GENE      strict       .00       .00       .00         7      2445      5167
67          AbnerNLPBA_GENE_cell_subspan_67                     AbnerNLPBA        cell        GENE     subspan       .04       .02       .03       105      2347      5055
67          AbnerNLPBA_GENE_dna_overlap_67                      AbnerNLPBA         dna        GENE     overlap       .12       .10       .11       512      3813      4615
67          AbnerNLPBA_GENE_dna_shared_67                       AbnerNLPBA         dna        GENE      shared       .11       .09       .10       463      3862      4670
67          AbnerNLPBA_GENE_dna_strict_67                       AbnerNLPBA         dna        GENE      strict       .06       .05       .05       253      4072      4921
67          AbnerNLPBA_GENE_dna_subspan_67                      AbnerNLPBA         dna        GENE     subspan       .12       .10       .11       511      3814      4616
67          AbnerNLPBA_GENE_prd_overlap_67                      AbnerNLPBA         prd        GENE     overlap       .13       .45       .20      2313     15998      2798
67          AbnerNLPBA_GENE_prd_shared_67                       AbnerNLPBA         prd        GENE      shared       .12       .43       .19      2229     16082      2903
67          AbnerNLPBA_GENE_prd_strict_67                       AbnerNLPBA         prd        GENE      strict       .09       .32       .14      1677     16634      3497
67          AbnerNLPBA_GENE_prd_subspan_67                      AbnerNLPBA         prd        GENE     subspan       .13       .45       .20      2308     16003      2799
67          AbnerNLPBA_GENE_protein_overlap_67                  AbnerNLPBA     protein        GENE     overlap       .13       .35       .19      1801     11951      3351
67          AbnerNLPBA_GENE_protein_shared_67                   AbnerNLPBA     protein        GENE      shared       .13       .34       .19      1766     11986      3401
67          AbnerNLPBA_GENE_protein_strict_67                   AbnerNLPBA     protein        GENE      strict       .10       .28       .15      1424     12328      3750
67          AbnerNLPBA_GENE_protein_subspan_67                  AbnerNLPBA     protein        GENE     subspan       .13       .35       .19      1797     11955      3350
67          AbnerNLPBA_GENE_rna_overlap_67                      AbnerNLPBA         rna        GENE     overlap       .00       .00       NaN         0       234      5174
67          AbnerNLPBA_GENE_rna_shared_67                       AbnerNLPBA         rna        GENE      shared       .00       .00       NaN         0       234      5174
67          AbnerNLPBA_GENE_rna_strict_67                       AbnerNLPBA         rna        GENE      strict       .00       .00       NaN         0       234      5174
67          AbnerNLPBA_GENE_rna_subspan_67                      AbnerNLPBA         rna        GENE     subspan       .00       .00       NaN         0       234      5174
67          AbnerNLPBA_GENESTAR_cell_overlap_67                 AbnerNLPBA        cell    GENESTAR     overlap       .05       .02       .03       120      2332      5719
67          AbnerNLPBA_GENESTAR_cell_shared_67                  AbnerNLPBA        cell    GENESTAR      shared       .04       .02       .02        99      2353      5763
67          AbnerNLPBA_GENESTAR_cell_strict_67                  AbnerNLPBA        cell    GENESTAR      strict       .00       .00       .00         7      2445      5856
67          AbnerNLPBA_GENESTAR_cell_subspan_67                 AbnerNLPBA        cell    GENESTAR     subspan       .05       .02       .03       120      2332      5719
67          AbnerNLPBA_GENESTAR_dna_overlap_67                  AbnerNLPBA         dna    GENESTAR     overlap       .13       .10       .11       568      3757      5238
67          AbnerNLPBA_GENESTAR_dna_shared_67                   AbnerNLPBA         dna    GENESTAR      shared       .12       .09       .10       518      3807      5297
67          AbnerNLPBA_GENESTAR_dna_strict_67                   AbnerNLPBA         dna    GENESTAR      strict       .07       .05       .06       290      4035      5573
67          AbnerNLPBA_GENESTAR_dna_subspan_67                  AbnerNLPBA         dna    GENESTAR     subspan       .13       .10       .11       567      3758      5240
67          AbnerNLPBA_GENE_star_overlap_67                     AbnerNLPBA        star        GENE     overlap       .12       .47       .19      2418     18345      2679
67          AbnerNLPBA_GENESTAR_prd_overlap_67                  AbnerNLPBA         prd    GENESTAR     overlap       .15       .47       .22      2691     15620      3094
67          AbnerNLPBA_GENESTAR_prd_shared_67                   AbnerNLPBA         prd    GENESTAR      shared       .14       .45       .22      2605     15706      3205
67          AbnerNLPBA_GENESTAR_prd_strict_67                   AbnerNLPBA         prd    GENESTAR      strict       .11       .34       .17      2010     16301      3853
67          AbnerNLPBA_GENESTAR_prd_subspan_67                  AbnerNLPBA         prd    GENESTAR     subspan       .15       .46       .22      2686     15625      3096
67          AbnerNLPBA_GENESTAR_protein_overlap_67              AbnerNLPBA     protein    GENESTAR     overlap       .15       .36       .22      2123     11629      3712
67          AbnerNLPBA_GENESTAR_protein_shared_67               AbnerNLPBA     protein    GENESTAR      shared       .15       .36       .21      2087     11665      3764
67          AbnerNLPBA_GENESTAR_protein_strict_67               AbnerNLPBA     protein    GENESTAR      strict       .13       .29       .18      1720     12032      4143
67          AbnerNLPBA_GENESTAR_protein_subspan_67              AbnerNLPBA     protein    GENESTAR     subspan       .15       .36       .22      2119     11633      3711
67          AbnerNLPBA_GENESTAR_rna_overlap_67                  AbnerNLPBA         rna    GENESTAR     overlap       .00       .00       NaN         0       234      5863
67          AbnerNLPBA_GENESTAR_rna_shared_67                   AbnerNLPBA         rna    GENESTAR      shared       .00       .00       NaN         0       234      5863
67          AbnerNLPBA_GENESTAR_rna_strict_67                   AbnerNLPBA         rna    GENESTAR      strict       .00       .00       NaN         0       234      5863
67          AbnerNLPBA_GENESTAR_rna_subspan_67                  AbnerNLPBA         rna    GENESTAR     subspan       .00       .00       NaN         0       234      5863
67          AbnerNLPBA_GENE_star_shared_67                      AbnerNLPBA        star        GENE      shared       .11       .45       .18      2314     18449      2817
67          AbnerNLPBA_GENESTAR_star_overlap_67                 AbnerNLPBA        star    GENESTAR     overlap       .14       .49       .21      2811     17952      2950
67          AbnerNLPBA_GENESTAR_star_shared_67                  AbnerNLPBA        star    GENESTAR      shared       .13       .47       .20      2704     18059      3105
67          AbnerNLPBA_GENESTAR_star_strict_67                  AbnerNLPBA        star    GENESTAR      strict       .10       .34       .15      2017     18746      3846
67          AbnerNLPBA_GENESTAR_star_subspan_67                 AbnerNLPBA        star    GENESTAR     subspan       .14       .49       .21      2806     17957      2952
67          AbnerNLPBA_GENE_star_strict_67                      AbnerNLPBA        star        GENE      strict       .08       .33       .13      1684     19079      3490
67          AbnerNLPBA_GENE_star_subspan_67                     AbnerNLPBA        star        GENE     subspan       .12       .47       .19      2413     18350      2680
67          AbnerNLPBA_POLY_cell_overlap_67                     AbnerNLPBA        cell        POLY     overlap       .02       .02       .02        61      2391      3897
67          AbnerNLPBA_POLY_cell_shared_67                      AbnerNLPBA        cell        POLY      shared       .02       .01       .01        42      2410      3919
67          AbnerNLPBA_POLY_cell_strict_67                      AbnerNLPBA        cell        POLY      strict       .00       .00       .00         9      2443      3952
67          AbnerNLPBA_POLY_cell_subspan_67                     AbnerNLPBA        cell        POLY     subspan       .02       .02       .02        60      2392      3898
67          AbnerNLPBA_POLY_dna_overlap_67                      AbnerNLPBA         dna        POLY     overlap       .03       .03       .03       133      4192      3810
67          AbnerNLPBA_POLY_dna_shared_67                       AbnerNLPBA         dna        POLY      shared       .03       .03       .03       122      4203      3835
67          AbnerNLPBA_POLY_dna_strict_67                       AbnerNLPBA         dna        POLY      strict       .02       .02       .02        74      4251      3887
67          AbnerNLPBA_POLY_dna_subspan_67                      AbnerNLPBA         dna        POLY     subspan       .03       .03       .03       133      4192      3810
67          AbnerNLPBA_POLY_prd_overlap_67                      AbnerNLPBA         prd        POLY     overlap       .11       .54       .19      2066     16245      1784
67          AbnerNLPBA_POLY_prd_shared_67                       AbnerNLPBA         prd        POLY      shared       .11       .51       .18      2004     16307      1921
67          AbnerNLPBA_POLY_prd_strict_67                       AbnerNLPBA         prd        POLY      strict       .08       .37       .13      1480     16831      2481
67          AbnerNLPBA_POLY_prd_subspan_67                      AbnerNLPBA         prd        POLY     subspan       .11       .54       .19      2063     16248      1787
67          AbnerNLPBA_POLY_protein_overlap_67                  AbnerNLPBA     protein        POLY     overlap       .14       .49       .22      1925     11827      1979
67          AbnerNLPBA_POLY_protein_shared_67                   AbnerNLPBA     protein        POLY      shared       .14       .48       .21      1874     11878      2055
67          AbnerNLPBA_POLY_protein_strict_67                   AbnerNLPBA     protein        POLY      strict       .10       .35       .16      1406     12346      2555
67          AbnerNLPBA_POLY_protein_subspan_67                  AbnerNLPBA     protein        POLY     subspan       .14       .49       .22      1922     11830      1982
67          AbnerNLPBA_POLY_rna_overlap_67                      AbnerNLPBA         rna        POLY     overlap       .03       .00       .00         8       226      3917
67          AbnerNLPBA_POLY_rna_shared_67                       AbnerNLPBA         rna        POLY      shared       .03       .00       .00         8       226      3953
67          AbnerNLPBA_POLY_rna_strict_67                       AbnerNLPBA         rna        POLY      strict       .00       .00       NaN         0       234      3961
67          AbnerNLPBA_POLY_rna_subspan_67                      AbnerNLPBA         rna        POLY     subspan       .03       .00       .00         8       226      3917
67          AbnerNLPBA_POLYSTAR_cell_overlap_67                 AbnerNLPBA        cell    POLYSTAR     overlap       .03       .02       .02        83      2369      5271
67          AbnerNLPBA_POLYSTAR_cell_shared_67                  AbnerNLPBA        cell    POLYSTAR      shared       .02       .01       .02        60      2392      5298
67          AbnerNLPBA_POLYSTAR_cell_strict_67                  AbnerNLPBA        cell    POLYSTAR      strict       .00       .00       .00         9      2443      5349
67          AbnerNLPBA_POLYSTAR_cell_subspan_67                 AbnerNLPBA        cell    POLYSTAR     subspan       .03       .02       .02        82      2370      5272
67          AbnerNLPBA_POLYSTAR_dna_overlap_67                  AbnerNLPBA         dna    POLYSTAR     overlap       .03       .03       .03       144      4181      5194
67          AbnerNLPBA_POLYSTAR_dna_shared_67                   AbnerNLPBA         dna    POLYSTAR      shared       .03       .02       .03       132      4193      5222
67          AbnerNLPBA_POLYSTAR_dna_strict_67                   AbnerNLPBA         dna    POLYSTAR      strict       .02       .01       .02        74      4251      5284
67          AbnerNLPBA_POLYSTAR_dna_subspan_67                  AbnerNLPBA         dna    POLYSTAR     subspan       .03       .03       .03       144      4181      5194
67          AbnerNLPBA_POLY_star_overlap_67                     AbnerNLPBA        star        POLY     overlap       .10       .55       .17      2127     18636      1721
67          AbnerNLPBA_POLYSTAR_prd_overlap_67                  AbnerNLPBA         prd    POLYSTAR     overlap       .16       .55       .25      2898     15413      2334
67          AbnerNLPBA_POLYSTAR_prd_shared_67                   AbnerNLPBA         prd    POLYSTAR      shared       .15       .53       .24      2821     15490      2493
67          AbnerNLPBA_POLYSTAR_prd_strict_67                   AbnerNLPBA         prd    POLYSTAR      strict       .12       .41       .19      2199     16112      3159
67          AbnerNLPBA_POLYSTAR_prd_subspan_67                  AbnerNLPBA         prd    POLYSTAR     subspan       .16       .55       .25      2891     15420      2341
67          AbnerNLPBA_POLYSTAR_protein_overlap_67              AbnerNLPBA     protein    POLYSTAR     overlap       .20       .52       .29      2733     11019      2555
67          AbnerNLPBA_POLYSTAR_protein_shared_67               AbnerNLPBA     protein    POLYSTAR      shared       .19       .50       .28      2669     11083      2649
67          AbnerNLPBA_POLYSTAR_protein_strict_67               AbnerNLPBA     protein    POLYSTAR      strict       .15       .39       .22      2115     11637      3243
67          AbnerNLPBA_POLYSTAR_protein_subspan_67              AbnerNLPBA     protein    POLYSTAR     subspan       .20       .52       .29      2727     11025      2561
67          AbnerNLPBA_POLYSTAR_rna_overlap_67                  AbnerNLPBA         rna    POLYSTAR     overlap       .09       .00       .01        21       213      5301
67          AbnerNLPBA_POLYSTAR_rna_shared_67                   AbnerNLPBA         rna    POLYSTAR      shared       .09       .00       .01        20       214      5338
67          AbnerNLPBA_POLYSTAR_rna_strict_67                   AbnerNLPBA         rna    POLYSTAR      strict       .04       .00       .00        10       224      5348
67          AbnerNLPBA_POLYSTAR_rna_subspan_67                  AbnerNLPBA         rna    POLYSTAR     subspan       .09       .00       .01        20       214      5302
67          AbnerNLPBA_POLY_star_shared_67                      AbnerNLPBA        star        POLY      shared       .10       .52       .17      2046     18717      1879
67          AbnerNLPBA_POLYSTAR_star_overlap_67                 AbnerNLPBA        star    POLYSTAR     overlap       .14       .57       .23      2981     17782      2248
67          AbnerNLPBA_POLYSTAR_star_shared_67                  AbnerNLPBA        star    POLYSTAR      shared       .14       .54       .22      2881     17882      2433
67          AbnerNLPBA_POLYSTAR_star_strict_67                  AbnerNLPBA        star    POLYSTAR      strict       .11       .41       .17      2208     18555      3150
67          AbnerNLPBA_POLYSTAR_star_subspan_67                 AbnerNLPBA        star    POLYSTAR     subspan       .14       .57       .23      2973     17790      2255
67          AbnerNLPBA_POLY_star_strict_67                      AbnerNLPBA        star        POLY      strict       .07       .38       .12      1489     19274      2472
67          AbnerNLPBA_POLY_star_subspan_67                     AbnerNLPBA        star        POLY     subspan       .10       .55       .17      2123     18640      1724
67          AbnerNLPBA_STAR_cell_overlap_67                     AbnerNLPBA        cell        STAR     overlap       .09       .02       .03       215      2237     12047
67          AbnerNLPBA_STAR_cell_shared_67                      AbnerNLPBA        cell        STAR      shared       .07       .01       .02       172      2280     12119
67          AbnerNLPBA_STAR_cell_strict_67                      AbnerNLPBA        cell        STAR      strict       .01       .00       .00        18      2434     12280
67          AbnerNLPBA_STAR_cell_subspan_67                     AbnerNLPBA        cell        STAR     subspan       .09       .02       .03       214      2238     12048
67          AbnerNLPBA_STAR_dna_overlap_67                      AbnerNLPBA         dna        STAR     overlap       .18       .06       .09       763      3562     11418
67          AbnerNLPBA_STAR_dna_shared_67                       AbnerNLPBA         dna        STAR      shared       .16       .06       .08       701      3624     11515
67          AbnerNLPBA_STAR_dna_strict_67                       AbnerNLPBA         dna        STAR      strict       .09       .03       .05       379      3946     11919
67          AbnerNLPBA_STAR_dna_subspan_67                      AbnerNLPBA         dna        STAR     subspan       .18       .06       .09       762      3563     11420
67          AbnerNLPBA_STAR_prd_overlap_67                      AbnerNLPBA         prd        STAR     overlap       .34       .51       .41      6168     12143      5867
67          AbnerNLPBA_STAR_prd_shared_67                       AbnerNLPBA         prd        STAR      shared       .33       .49       .39      6002     12309      6156
67          AbnerNLPBA_STAR_prd_strict_67                       AbnerNLPBA         prd        STAR      strict       .25       .38       .30      4630     13681      7668
67          AbnerNLPBA_STAR_prd_subspan_67                      AbnerNLPBA         prd        STAR     subspan       .34       .51       .41      6155     12156      5877
67          AbnerNLPBA_STAR_protein_overlap_67                  AbnerNLPBA     protein        STAR     overlap       .39       .44       .41      5303      8449      6883
67          AbnerNLPBA_STAR_protein_shared_67                   AbnerNLPBA     protein        STAR      shared       .38       .42       .40      5202      8550      7038
67          AbnerNLPBA_STAR_protein_strict_67                   AbnerNLPBA     protein        STAR      strict       .30       .34       .32      4173      9579      8125
67          AbnerNLPBA_STAR_protein_subspan_67                  AbnerNLPBA     protein        STAR     subspan       .38       .43       .41      5294      8458      6888
67          AbnerNLPBA_STAR_rna_overlap_67                      AbnerNLPBA         rna        STAR     overlap       .44       .01       .02       102       132     12132
67          AbnerNLPBA_STAR_rna_shared_67                       AbnerNLPBA         rna        STAR      shared       .42       .01       .02        99       135     12175
67          AbnerNLPBA_STAR_rna_strict_67                       AbnerNLPBA         rna        STAR      strict       .33       .01       .01        78       156     12220
67          AbnerNLPBA_STAR_rna_subspan_67                      AbnerNLPBA         rna        STAR     subspan       .42       .01       .02        99       135     12139
67          AbnerNLPBA_STAR_star_overlap_67                     AbnerNLPBA        star        STAR     overlap       .31       .53       .39      6383     14380      5621
67          AbnerNLPBA_STAR_star_shared_67                      AbnerNLPBA        star        STAR      shared       .30       .51       .38      6174     14589      5981
67          AbnerNLPBA_STAR_star_strict_67                      AbnerNLPBA        star        STAR      strict       .22       .38       .28      4648     16115      7650
67          AbnerNLPBA_STAR_star_subspan_67                     AbnerNLPBA        star        STAR     subspan       .31       .53       .39      6369     14394      5631
5           BannerBioCreative_GENE_protein_overlap_5          BannerBioCreative     protein        GENE     overlap       .24       .77       .37       768      2382       231
5           BannerBioCreative_GENE_protein_shared_5           BannerBioCreative     protein        GENE      shared       .24       .75       .36       759      2391       257
5           BannerBioCreative_GENE_protein_strict_5           BannerBioCreative     protein        GENE      strict       .16       .48       .24       493      2657       527
5           BannerBioCreative_GENE_protein_subspan_5          BannerBioCreative     protein        GENE     subspan       .24       .77       .37       768      2382       231
5           BannerBioCreative_GENESTAR_protein_overlap_5      BannerBioCreative     protein    GENESTAR     overlap       .25       .77       .38       796      2354       242
5           BannerBioCreative_GENESTAR_protein_shared_5       BannerBioCreative     protein    GENESTAR      shared       .25       .75       .37       787      2363       268
5           BannerBioCreative_GENESTAR_protein_strict_5       BannerBioCreative     protein    GENESTAR      strict       .16       .49       .25       516      2634       544
5           BannerBioCreative_GENESTAR_protein_subspan_5      BannerBioCreative     protein    GENESTAR     subspan       .25       .77       .38       796      2354       242
5           BannerBioCreative_POLY_protein_overlap_5          BannerBioCreative     protein        POLY     overlap       .13       .80       .23       417      2733       102
5           BannerBioCreative_POLY_protein_shared_5           BannerBioCreative     protein        POLY      shared       .13       .80       .23       414      2736       106
5           BannerBioCreative_POLY_protein_strict_5           BannerBioCreative     protein        POLY      strict       .12       .71       .20       371      2779       151
5           BannerBioCreative_POLY_protein_subspan_5          BannerBioCreative     protein        POLY     subspan       .13       .80       .23       417      2733       103
5           BannerBioCreative_POLYSTAR_protein_overlap_5      BannerBioCreative     protein    POLYSTAR     overlap       .22       .85       .35       689      2461       118
5           BannerBioCreative_POLYSTAR_protein_shared_5       BannerBioCreative     protein    POLYSTAR      shared       .22       .85       .35       686      2464       122
5           BannerBioCreative_POLYSTAR_protein_strict_5       BannerBioCreative     protein    POLYSTAR      strict       .20       .78       .32       633      2517       177
5           BannerBioCreative_POLYSTAR_protein_subspan_5      BannerBioCreative     protein    POLYSTAR     subspan       .22       .85       .35       689      2461       119
5           BannerBioCreative_STAR_protein_overlap_5          BannerBioCreative     protein        STAR     overlap       .49       .80       .61      1555      1595       388
5           BannerBioCreative_STAR_protein_shared_5           BannerBioCreative     protein        STAR      shared       .49       .79       .60      1543      1607       418
5           BannerBioCreative_STAR_protein_strict_5           BannerBioCreative     protein        STAR      strict       .38       .61       .47      1207      1943       763
5           BannerBioCreative_STAR_protein_subspan_5          BannerBioCreative     protein        STAR     subspan       .49       .80       .61      1556      1594       389
67          BannerBioCreative_GENE_protein_overlap_67         BannerBioCreative     protein        GENE     overlap       .18       .62       .28      3190     14873      1945
67          BannerBioCreative_GENE_protein_shared_67          BannerBioCreative     protein        GENE      shared       .17       .60       .27      3121     14942      2038
67          BannerBioCreative_GENE_protein_strict_67          BannerBioCreative     protein        GENE      strict       .11       .40       .18      2069     15994      3105
67          BannerBioCreative_GENE_protein_subspan_67         BannerBioCreative     protein        GENE     subspan       .18       .62       .28      3190     14873      1945
67          BannerBioCreative_GENESTAR_protein_overlap_67     BannerBioCreative     protein    GENESTAR     overlap       .20       .63       .30      3638     14425      2174
67          BannerBioCreative_GENESTAR_protein_shared_67      BannerBioCreative     protein    GENESTAR      shared       .20       .61       .30      3565     14498      2274
67          BannerBioCreative_GENESTAR_protein_strict_67      BannerBioCreative     protein    GENESTAR      strict       .14       .42       .21      2460     15603      3403
67          BannerBioCreative_GENESTAR_protein_subspan_67     BannerBioCreative     protein    GENESTAR     subspan       .20       .63       .30      3638     14425      2177
67          BannerBioCreative_POLY_protein_overlap_67         BannerBioCreative     protein        POLY     overlap       .16       .74       .26      2905     15158      1001
67          BannerBioCreative_POLY_protein_shared_67          BannerBioCreative     protein        POLY      shared       .16       .73       .26      2874     15189      1041
67          BannerBioCreative_POLY_protein_strict_67          BannerBioCreative     protein        POLY      strict       .13       .58       .21      2284     15779      1677
67          BannerBioCreative_POLY_protein_subspan_67         BannerBioCreative     protein        POLY     subspan       .16       .74       .26      2904     15159      1007
67          BannerBioCreative_POLYSTAR_protein_overlap_67     BannerBioCreative     protein    POLYSTAR     overlap       .22       .76       .34      3999     14064      1297
67          BannerBioCreative_POLYSTAR_protein_shared_67      BannerBioCreative     protein    POLYSTAR      shared       .22       .74       .34      3950     14113      1360
67          BannerBioCreative_POLYSTAR_protein_strict_67      BannerBioCreative     protein    POLYSTAR      strict       .18       .60       .28      3234     14829      2124
67          BannerBioCreative_POLYSTAR_protein_subspan_67     BannerBioCreative     protein    POLYSTAR     subspan       .22       .75       .34      3997     14066      1309
67          BannerBioCreative_STAR_protein_overlap_67         BannerBioCreative     protein        STAR     overlap       .46       .69       .56      8385      9678      3766
67          BannerBioCreative_STAR_protein_shared_67          BannerBioCreative     protein        STAR      shared       .46       .68       .55      8260      9803      3935
67          BannerBioCreative_STAR_protein_strict_67          BannerBioCreative     protein        STAR      strict       .35       .51       .41      6254     11809      6044
67          BannerBioCreative_STAR_protein_subspan_67         BannerBioCreative     protein        STAR     subspan       .46       .69       .56      8395      9668      3780
5           LingPipe_GENE_gene_overlap_5                          LingPipe        gene        GENE     overlap       .16       .85       .27       830      4414       142
5           LingPipe_GENE_gene_shared_5                           LingPipe        gene        GENE      shared       .15       .80       .26       803      4441       206
5           LingPipe_GENE_gene_strict_5                           LingPipe        gene        GENE      strict       .12       .60       .20       616      4628       404
5           LingPipe_GENE_gene_subspan_5                          LingPipe        gene        GENE     subspan       .16       .85       .27       829      4415       145
5           LingPipe_GENESTAR_gene_overlap_5                      LingPipe        gene    GENESTAR     overlap       .16       .85       .27       860      4384       152
5           LingPipe_GENESTAR_gene_shared_5                       LingPipe        gene    GENESTAR      shared       .16       .79       .26       832      4412       217
5           LingPipe_GENESTAR_gene_strict_5                       LingPipe        gene    GENESTAR      strict       .12       .61       .20       644      4600       416
5           LingPipe_GENESTAR_gene_subspan_5                      LingPipe        gene    GENESTAR     subspan       .16       .85       .27       859      4385       155
5           LingPipe_POLY_gene_overlap_5                          LingPipe        gene        POLY     overlap       .08       .82       .15       429      4815        93
5           LingPipe_POLY_gene_shared_5                           LingPipe        gene        POLY      shared       .08       .81       .15       424      4820        98
5           LingPipe_POLY_gene_strict_5                           LingPipe        gene        POLY      strict       .07       .72       .13       376      4868       146
5           LingPipe_POLY_gene_subspan_5                          LingPipe        gene        POLY     subspan       .08       .82       .15       430      4814        93
5           LingPipe_POLYSTAR_gene_overlap_5                      LingPipe        gene    POLYSTAR     overlap       .13       .86       .23       700      4544       110
5           LingPipe_POLYSTAR_gene_shared_5                       LingPipe        gene    POLYSTAR      shared       .13       .86       .23       695      4549       115
5           LingPipe_POLYSTAR_gene_strict_5                       LingPipe        gene    POLYSTAR      strict       .12       .79       .21       641      4603       169
5           LingPipe_POLYSTAR_gene_subspan_5                      LingPipe        gene    POLYSTAR     subspan       .13       .86       .23       701      4543       110
5           LingPipe_STAR_gene_overlap_5                          LingPipe        gene        STAR     overlap       .32       .86       .46      1655      3589       266
5           LingPipe_STAR_gene_shared_5                           LingPipe        gene        STAR      shared       .31       .83       .45      1622      3622       336
5           LingPipe_STAR_gene_strict_5                           LingPipe        gene        STAR      strict       .26       .69       .38      1364      3880       606
5           LingPipe_STAR_gene_subspan_5                          LingPipe        gene        STAR     subspan       .32       .86       .46      1661      3583       269
67          LingPipe_GENE_gene_overlap_67                         LingPipe        gene        GENE     overlap       .13       .87       .22      4427     30494       677
67          LingPipe_GENE_gene_shared_67                          LingPipe        gene        GENE      shared       .12       .84       .22      4332     30589       820
67          LingPipe_GENE_gene_strict_67                          LingPipe        gene        GENE      strict       .08       .56       .15      2907     32014      2267
67          LingPipe_GENE_gene_subspan_67                         LingPipe        gene        GENE     subspan       .13       .86       .22      4411     30510       697
67          LingPipe_GENESTAR_gene_overlap_67                     LingPipe        gene    GENESTAR     overlap       .14       .87       .25      5001     29920       776
67          LingPipe_GENESTAR_gene_shared_67                      LingPipe        gene    GENESTAR      shared       .14       .84       .24      4900     30021       928
67          LingPipe_GENESTAR_gene_strict_67                      LingPipe        gene    GENESTAR      strict       .10       .58       .17      3397     31524      2466
67          LingPipe_GENESTAR_gene_subspan_67                     LingPipe        gene    GENESTAR     subspan       .14       .86       .24      4985     29936       798
67          LingPipe_POLY_gene_overlap_67                         LingPipe        gene        POLY     overlap       .10       .85       .17      3336     31585       593
67          LingPipe_POLY_gene_shared_67                          LingPipe        gene        POLY      shared       .09       .83       .17      3282     31639       650
67          LingPipe_POLY_gene_strict_67                          LingPipe        gene        POLY      strict       .08       .66       .14      2625     32296      1336
67          LingPipe_POLY_gene_subspan_67                         LingPipe        gene        POLY     subspan       .10       .85       .17      3327     31594       605
67          LingPipe_POLYSTAR_gene_overlap_67                     LingPipe        gene    POLYSTAR     overlap       .13       .86       .23      4568     30353       749
67          LingPipe_POLYSTAR_gene_shared_67                      LingPipe        gene    POLYSTAR      shared       .13       .85       .22      4503     30418       817
67          LingPipe_POLYSTAR_gene_strict_67                      LingPipe        gene    POLYSTAR      strict       .10       .68       .18      3659     31262      1699
67          LingPipe_POLYSTAR_gene_subspan_67                     LingPipe        gene    POLYSTAR     subspan       .13       .86       .23      4558     30363       764
67          LingPipe_STAR_gene_overlap_67                         LingPipe        gene        STAR     overlap       .30       .86       .45     10488     24433      1646
67          LingPipe_STAR_gene_shared_67                          LingPipe        gene        STAR      shared       .30       .85       .44     10306     24615      1889
67          LingPipe_STAR_gene_strict_67                          LingPipe        gene        STAR      strict       .22       .63       .33      7735     27186      4563
67          LingPipe_STAR_gene_subspan_67                         LingPipe        gene        STAR     subspan       .30       .86       .45     10483     24438      1691
5           LingPipeGENIA_GENE_dna_overlap_5                  LingPipeGENIA         dna        GENE     overlap       .11       .12       .12       120       943       881
5           LingPipeGENIA_GENE_dna_shared_5                   LingPipeGENIA         dna        GENE      shared       .10       .10       .10       104       959       901
5           LingPipeGENIA_GENE_dna_strict_5                   LingPipeGENIA         dna        GENE      strict       .04       .05       .05        47      1016       973
5           LingPipeGENIA_GENE_dna_subspan_5                  LingPipeGENIA         dna        GENE     subspan       .11       .12       .12       120       943       881
5           LingPipeGENIA_GENE_protein_overlap_5              LingPipeGENIA     protein        GENE     overlap       .14       .34       .19       331      2115       652
5           LingPipeGENIA_GENE_protein_shared_5               LingPipeGENIA     protein        GENE      shared       .13       .32       .19       325      2121       680
5           LingPipeGENIA_GENE_proteins_overlap_5             LingPipeGENIA    proteins        GENE     overlap       .13       .35       .19       345      2240       638
5           LingPipeGENIA_GENE_proteins_shared_5              LingPipeGENIA    proteins        GENE      shared       .13       .34       .19       337      2248       668
5           LingPipeGENIA_GENE_proteins_strict_5              LingPipeGENIA    proteins        GENE      strict       .09       .24       .13       242      2343       778
5           LingPipeGENIA_GENE_proteins_subspan_5             LingPipeGENIA    proteins        GENE     subspan       .13       .35       .19       344      2241       639
5           LingPipeGENIA_GENE_protein_strict_5               LingPipeGENIA     protein        GENE      strict       .09       .23       .13       231      2215       789
5           LingPipeGENIA_GENE_protein_subspan_5              LingPipeGENIA     protein        GENE     subspan       .13       .34       .19       330      2116       653
5           LingPipeGENIA_GENE_rna_overlap_5                  LingPipeGENIA         rna        GENE     overlap       .02       .00       .00         1        54      1019
5           LingPipeGENIA_GENE_rna_shared_5                   LingPipeGENIA         rna        GENE      shared       .02       .00       .00         1        54      1019
5           LingPipeGENIA_GENE_rna_strict_5                   LingPipeGENIA         rna        GENE      strict       .02       .00       .00         1        54      1019
5           LingPipeGENIA_GENE_rna_subspan_5                  LingPipeGENIA         rna        GENE     subspan       .02       .00       .00         1        54      1019
5           LingPipeGENIA_GENESTAR_dna_overlap_5              LingPipeGENIA         dna    GENESTAR     overlap       .12       .12       .12       124       939       917
5           LingPipeGENIA_GENESTAR_dna_shared_5               LingPipeGENIA         dna    GENESTAR      shared       .10       .10       .10       108       955       937
5           LingPipeGENIA_GENESTAR_dna_strict_5               LingPipeGENIA         dna    GENESTAR      strict       .05       .05       .05        49      1014      1011
5           LingPipeGENIA_GENESTAR_dna_subspan_5              LingPipeGENIA         dna    GENESTAR     subspan       .12       .12       .12       124       939       917
5           LingPipeGENIA_GENE_star_overlap_5                 LingPipeGENIA        star        GENE     overlap       .08       .87       .14       763      8963       110
5           LingPipeGENIA_GENESTAR_protein_overlap_5          LingPipeGENIA     protein    GENESTAR     overlap       .14       .34       .20       352      2094       671
5           LingPipeGENIA_GENESTAR_protein_shared_5           LingPipeGENIA     protein    GENESTAR      shared       .14       .33       .20       346      2100       699
5           LingPipeGENIA_GENESTAR_proteins_overlap_5         LingPipeGENIA    proteins    GENESTAR     overlap       .14       .36       .20       366      2219       657
5           LingPipeGENIA_GENESTAR_proteins_shared_5          LingPipeGENIA    proteins    GENESTAR      shared       .14       .34       .20       358      2227       687
5           LingPipeGENIA_GENESTAR_proteins_strict_5          LingPipeGENIA    proteins    GENESTAR      strict       .10       .25       .14       263      2322       797
5           LingPipeGENIA_GENESTAR_proteins_subspan_5         LingPipeGENIA    proteins    GENESTAR     subspan       .14       .36       .20       365      2220       658
5           LingPipeGENIA_GENESTAR_protein_strict_5           LingPipeGENIA     protein    GENESTAR      strict       .10       .24       .14       252      2194       808
5           LingPipeGENIA_GENESTAR_protein_subspan_5          LingPipeGENIA     protein    GENESTAR     subspan       .14       .34       .20       351      2095       672
5           LingPipeGENIA_GENESTAR_rna_overlap_5              LingPipeGENIA         rna    GENESTAR     overlap       .02       .00       .00         1        54      1059
5           LingPipeGENIA_GENESTAR_rna_shared_5               LingPipeGENIA         rna    GENESTAR      shared       .02       .00       .00         1        54      1059
5           LingPipeGENIA_GENESTAR_rna_strict_5               LingPipeGENIA         rna    GENESTAR      strict       .02       .00       .00         1        54      1059
5           LingPipeGENIA_GENESTAR_rna_subspan_5              LingPipeGENIA         rna    GENESTAR     subspan       .02       .00       .00         1        54      1059
5           LingPipeGENIA_GENE_star_shared_5                  LingPipeGENIA        star        GENE      shared       .07       .73       .13       718      9008       270
5           LingPipeGENIA_GENESTAR_star_overlap_5             LingPipeGENIA        star    GENESTAR     overlap       .08       .88       .15       801      8925       112
5           LingPipeGENIA_GENESTAR_star_shared_5              LingPipeGENIA        star    GENESTAR      shared       .08       .74       .14       756      8970       272
5           LingPipeGENIA_GENESTAR_star_strict_5              LingPipeGENIA        star    GENESTAR      strict       .03       .32       .06       339      9387       721
5           LingPipeGENIA_GENESTAR_star_subspan_5             LingPipeGENIA        star    GENESTAR     subspan       .08       .88       .15       800      8926       112
5           LingPipeGENIA_GENE_star_strict_5                  LingPipeGENIA        star        GENE      strict       .03       .31       .06       314      9412       706
5           LingPipeGENIA_GENE_star_subspan_5                 LingPipeGENIA        star        GENE     subspan       .08       .87       .14       762      8964       110
5           LingPipeGENIA_POLY_dna_overlap_5                  LingPipeGENIA         dna        POLY     overlap       .00       .01       .01         4      1059       517
5           LingPipeGENIA_POLY_dna_shared_5                   LingPipeGENIA         dna        POLY      shared       .00       .01       .01         4      1059       517
5           LingPipeGENIA_POLY_dna_strict_5                   LingPipeGENIA         dna        POLY      strict       .00       .00       .00         2      1061       520
5           LingPipeGENIA_POLY_dna_subspan_5                  LingPipeGENIA         dna        POLY     subspan       .00       .01       .01         4      1059       517
5           LingPipeGENIA_POLY_protein_overlap_5              LingPipeGENIA     protein        POLY     overlap       .13       .59       .21       306      2140       213
5           LingPipeGENIA_POLY_protein_shared_5               LingPipeGENIA     protein        POLY      shared       .12       .58       .20       302      2144       216
5           LingPipeGENIA_POLY_proteins_overlap_5             LingPipeGENIA    proteins        POLY     overlap       .12       .60       .20       312      2273       207
5           LingPipeGENIA_POLY_proteins_shared_5              LingPipeGENIA    proteins        POLY      shared       .12       .59       .20       308      2277       210
5           LingPipeGENIA_POLY_proteins_strict_5              LingPipeGENIA    proteins        POLY      strict       .10       .52       .17       269      2316       253
5           LingPipeGENIA_POLY_proteins_subspan_5             LingPipeGENIA    proteins        POLY     subspan       .12       .60       .20       311      2274       207
5           LingPipeGENIA_POLY_protein_strict_5               LingPipeGENIA     protein        POLY      strict       .11       .50       .18       263      2183       259
5           LingPipeGENIA_POLY_protein_subspan_5              LingPipeGENIA     protein        POLY     subspan       .12       .59       .21       305      2141       213
5           LingPipeGENIA_POLY_rna_overlap_5                  LingPipeGENIA         rna        POLY     overlap       .02       .00       .00         1        54       521
5           LingPipeGENIA_POLY_rna_shared_5                   LingPipeGENIA         rna        POLY      shared       .02       .00       .00         1        54       521
5           LingPipeGENIA_POLY_rna_strict_5                   LingPipeGENIA         rna        POLY      strict       .00       .00       NaN         0        55       522
5           LingPipeGENIA_POLY_rna_subspan_5                  LingPipeGENIA         rna        POLY     subspan       .02       .00       .00         1        54       521
5           LingPipeGENIA_POLYSTAR_dna_overlap_5              LingPipeGENIA         dna    POLYSTAR     overlap       .02       .02       .02        18      1045       783
5           LingPipeGENIA_POLYSTAR_dna_shared_5               LingPipeGENIA         dna    POLYSTAR      shared       .02       .02       .02        18      1045       783
5           LingPipeGENIA_POLYSTAR_dna_strict_5               LingPipeGENIA         dna    POLYSTAR      strict       .00       .01       .01         5      1058       805
5           LingPipeGENIA_POLYSTAR_dna_subspan_5              LingPipeGENIA         dna    POLYSTAR     subspan       .02       .02       .02        18      1045       783
5           LingPipeGENIA_POLY_star_overlap_5                 LingPipeGENIA        star        POLY     overlap       .05       .95       .09       471      9255        27
5           LingPipeGENIA_POLYSTAR_protein_overlap_5          LingPipeGENIA     protein    POLYSTAR     overlap       .20       .62       .31       498      1948       302
5           LingPipeGENIA_POLYSTAR_protein_shared_5           LingPipeGENIA     protein    POLYSTAR      shared       .20       .62       .30       494      1952       305
5           LingPipeGENIA_POLYSTAR_proteins_overlap_5         LingPipeGENIA    proteins    POLYSTAR     overlap       .20       .63       .30       507      2078       293
5           LingPipeGENIA_POLYSTAR_proteins_shared_5          LingPipeGENIA    proteins    POLYSTAR      shared       .19       .63       .30       503      2082       296
5           LingPipeGENIA_POLYSTAR_proteins_strict_5          LingPipeGENIA    proteins    POLYSTAR      strict       .18       .57       .27       459      2126       351
5           LingPipeGENIA_POLYSTAR_proteins_subspan_5         LingPipeGENIA    proteins    POLYSTAR     subspan       .20       .63       .30       506      2079       293
5           LingPipeGENIA_POLYSTAR_protein_strict_5           LingPipeGENIA     protein    POLYSTAR      strict       .18       .56       .28       450      1996       360
5           LingPipeGENIA_POLYSTAR_protein_subspan_5          LingPipeGENIA     protein    POLYSTAR     subspan       .20       .62       .31       497      1949       302
5           LingPipeGENIA_POLYSTAR_rna_overlap_5              LingPipeGENIA         rna    POLYSTAR     overlap       .02       .00       .00         1        54       809
5           LingPipeGENIA_POLYSTAR_rna_shared_5               LingPipeGENIA         rna    POLYSTAR      shared       .02       .00       .00         1        54       809
5           LingPipeGENIA_POLYSTAR_rna_strict_5               LingPipeGENIA         rna    POLYSTAR      strict       .00       .00       NaN         0        55       810
5           LingPipeGENIA_POLYSTAR_rna_subspan_5              LingPipeGENIA         rna    POLYSTAR     subspan       .02       .00       .00         1        54       809
5           LingPipeGENIA_POLY_star_shared_5                  LingPipeGENIA        star        POLY      shared       .05       .88       .09       454      9272        60
5           LingPipeGENIA_POLYSTAR_star_overlap_5             LingPipeGENIA        star    POLYSTAR     overlap       .07       .95       .14       729      8997        39
5           LingPipeGENIA_POLYSTAR_star_shared_5              LingPipeGENIA        star    POLYSTAR      shared       .07       .90       .13       709      9017        77
5           LingPipeGENIA_POLYSTAR_star_strict_5              LingPipeGENIA        star    POLYSTAR      strict       .05       .62       .10       505      9221       305
5           LingPipeGENIA_POLYSTAR_star_subspan_5             LingPipeGENIA        star    POLYSTAR     subspan       .07       .95       .14       728      8998        39
5           LingPipeGENIA_POLY_star_strict_5                  LingPipeGENIA        star        POLY      strict       .03       .57       .06       298      9428       224
5           LingPipeGENIA_POLY_star_subspan_5                 LingPipeGENIA        star        POLY     subspan       .05       .95       .09       470      9256        27
5           LingPipeGENIA_STAR_dna_overlap_5                  LingPipeGENIA         dna        STAR     overlap       .14       .08       .10       152       911      1788
5           LingPipeGENIA_STAR_dna_shared_5                   LingPipeGENIA         dna        STAR      shared       .13       .07       .09       136       927      1808
5           LingPipeGENIA_STAR_dna_strict_5                   LingPipeGENIA         dna        STAR      strict       .06       .03       .04        59      1004      1911
5           LingPipeGENIA_STAR_dna_subspan_5                  LingPipeGENIA         dna        STAR     subspan       .14       .08       .10       152       911      1788
5           LingPipeGENIA_STAR_protein_overlap_5              LingPipeGENIA     protein        STAR     overlap       .37       .47       .41       896      1550      1026
5           LingPipeGENIA_STAR_protein_shared_5               LingPipeGENIA     protein        STAR      shared       .36       .45       .40       884      1562      1059
5           LingPipeGENIA_STAR_proteins_overlap_5             LingPipeGENIA    proteins        STAR     overlap       .36       .48       .41       919      1666      1003
5           LingPipeGENIA_STAR_proteins_shared_5              LingPipeGENIA    proteins        STAR      shared       .35       .47       .40       905      1680      1038
5           LingPipeGENIA_STAR_proteins_strict_5              LingPipeGENIA    proteins        STAR      strict       .29       .38       .33       757      1828      1213
5           LingPipeGENIA_STAR_proteins_subspan_5             LingPipeGENIA    proteins        STAR     subspan       .36       .48       .41       920      1665      1004
5           LingPipeGENIA_STAR_protein_strict_5               LingPipeGENIA     protein        STAR      strict       .30       .37       .33       737      1709      1233
5           LingPipeGENIA_STAR_protein_subspan_5              LingPipeGENIA     protein        STAR     subspan       .37       .47       .41       897      1549      1027
5           LingPipeGENIA_STAR_rna_overlap_5                  LingPipeGENIA         rna        STAR     overlap       .11       .00       .01         6        49      1962
5           LingPipeGENIA_STAR_rna_shared_5                   LingPipeGENIA         rna        STAR      shared       .11       .00       .01         6        49      1962
5           LingPipeGENIA_STAR_rna_strict_5                   LingPipeGENIA         rna        STAR      strict       .09       .00       .00         5        50      1965
5           LingPipeGENIA_STAR_rna_subspan_5                  LingPipeGENIA         rna        STAR     subspan       .11       .00       .01         6        49      1962
5           LingPipeGENIA_STAR_star_overlap_5                 LingPipeGENIA        star        STAR     overlap       .17       .91       .28      1625      8101       154
5           LingPipeGENIA_STAR_star_shared_5                  LingPipeGENIA        star        STAR      shared       .16       .81       .27      1552      8174       359
5           LingPipeGENIA_STAR_star_strict_5                  LingPipeGENIA        star        STAR      strict       .09       .46       .15       898      8828      1072
5           LingPipeGENIA_STAR_star_subspan_5                 LingPipeGENIA        star        STAR     subspan       .17       .91       .28      1625      8101       154
67          LingPipeGENIA_GENE_dna_overlap_67                 LingPipeGENIA         dna        GENE     overlap       .09       .16       .12       795      7871      4325
67          LingPipeGENIA_GENE_dna_shared_67                  LingPipeGENIA         dna        GENE      shared       .08       .14       .10       724      7942      4404
67          LingPipeGENIA_GENE_dna_strict_67                  LingPipeGENIA         dna        GENE      strict       .04       .07       .05       366      8300      4808
67          LingPipeGENIA_GENE_dna_subspan_67                 LingPipeGENIA         dna        GENE     subspan       .09       .15       .11       788      7878      4332
67          LingPipeGENIA_GENE_protein_overlap_67             LingPipeGENIA     protein        GENE     overlap       .08       .26       .12      1319     15863      3811
67          LingPipeGENIA_GENE_protein_shared_67              LingPipeGENIA     protein        GENE      shared       .08       .25       .12      1298     15884      3855
67          LingPipeGENIA_GENE_proteins_overlap_67            LingPipeGENIA    proteins        GENE     overlap       .08       .27       .12      1364     16819      3766
67          LingPipeGENIA_GENE_proteins_shared_67             LingPipeGENIA    proteins        GENE      shared       .07       .26       .11      1340     16843      3813
67          LingPipeGENIA_GENE_proteins_strict_67             LingPipeGENIA    proteins        GENE      strict       .06       .20       .09      1016     17167      4158
67          LingPipeGENIA_GENE_proteins_subspan_67            LingPipeGENIA    proteins        GENE     subspan       .07       .27       .12      1362     16821      3767
67          LingPipeGENIA_GENE_protein_strict_67              LingPipeGENIA     protein        GENE      strict       .06       .19       .09       981     16201      4193
67          LingPipeGENIA_GENE_protein_subspan_67             LingPipeGENIA     protein        GENE     subspan       .08       .26       .12      1317     15865      3811
67          LingPipeGENIA_GENE_rna_overlap_67                 LingPipeGENIA         rna        GENE     overlap       .06       .01       .01        38       587      5124
67          LingPipeGENIA_GENE_rna_shared_67                  LingPipeGENIA         rna        GENE      shared       .06       .01       .01        36       589      5127
67          LingPipeGENIA_GENE_rna_strict_67                  LingPipeGENIA         rna        GENE      strict       .00       .00       .00         3       622      5171
67          LingPipeGENIA_GENE_rna_subspan_67                 LingPipeGENIA         rna        GENE     subspan       .06       .01       .01        38       587      5124
67          LingPipeGENIA_GENESTAR_dna_overlap_67             LingPipeGENIA         dna    GENESTAR     overlap       .10       .15       .12       868      7798      4932
67          LingPipeGENIA_GENESTAR_dna_shared_67              LingPipeGENIA         dna    GENESTAR      shared       .09       .14       .11       792      7874      5019
67          LingPipeGENIA_GENESTAR_dna_strict_67              LingPipeGENIA         dna    GENESTAR      strict       .05       .07       .06       404      8262      5459
67          LingPipeGENIA_GENESTAR_dna_subspan_67             LingPipeGENIA         dna    GENESTAR     subspan       .10       .15       .12       861      7805      4940
67          LingPipeGENIA_GENE_star_overlap_67                LingPipeGENIA        star        GENE     overlap       .06       .87       .11      4319     70971       642
67          LingPipeGENIA_GENESTAR_protein_overlap_67         LingPipeGENIA     protein    GENESTAR     overlap       .09       .28       .14      1612     15570      4199
67          LingPipeGENIA_GENESTAR_protein_shared_67          LingPipeGENIA     protein    GENESTAR      shared       .09       .27       .14      1589     15593      4246
67          LingPipeGENIA_GENESTAR_proteins_overlap_67        LingPipeGENIA    proteins    GENESTAR     overlap       .09       .29       .14      1664     16519      4146
67          LingPipeGENIA_GENESTAR_proteins_shared_67         LingPipeGENIA    proteins    GENESTAR      shared       .09       .28       .14      1638     16545      4196
67          LingPipeGENIA_GENESTAR_proteins_strict_67         LingPipeGENIA    proteins    GENESTAR      strict       .07       .22       .11      1282     16901      4581
67          LingPipeGENIA_GENESTAR_proteins_subspan_67        LingPipeGENIA    proteins    GENESTAR     subspan       .09       .29       .14      1661     16522      4148
67          LingPipeGENIA_GENESTAR_protein_strict_67          LingPipeGENIA     protein    GENESTAR      strict       .07       .21       .11      1244     15938      4619
67          LingPipeGENIA_GENESTAR_protein_subspan_67         LingPipeGENIA     protein    GENESTAR     subspan       .09       .28       .14      1609     15573      4200
67          LingPipeGENIA_GENESTAR_rna_overlap_67             LingPipeGENIA         rna    GENESTAR     overlap       .06       .01       .01        39       586      5811
67          LingPipeGENIA_GENESTAR_rna_shared_67              LingPipeGENIA         rna    GENESTAR      shared       .06       .01       .01        37       588      5814
67          LingPipeGENIA_GENESTAR_rna_strict_67              LingPipeGENIA         rna    GENESTAR      strict       .00       .00       .00         3       622      5860
67          LingPipeGENIA_GENESTAR_rna_subspan_67             LingPipeGENIA         rna    GENESTAR     subspan       .06       .01       .01        39       586      5811
67          LingPipeGENIA_GENE_star_shared_67                 LingPipeGENIA        star        GENE      shared       .05       .80       .10      4076     71214      1013
67          LingPipeGENIA_GENESTAR_star_overlap_67            LingPipeGENIA        star    GENESTAR     overlap       .07       .88       .12      4918     70372       698
67          LingPipeGENIA_GENESTAR_star_shared_67             LingPipeGENIA        star    GENESTAR      shared       .06       .81       .11      4656     70634      1097
67          LingPipeGENIA_GENESTAR_star_strict_67             LingPipeGENIA        star    GENESTAR      strict       .03       .33       .05      1957     73333      3906
67          LingPipeGENIA_GENESTAR_star_subspan_67            LingPipeGENIA        star    GENESTAR     subspan       .06       .87       .12      4869     70421       723
67          LingPipeGENIA_GENE_star_strict_67                 LingPipeGENIA        star        GENE      strict       .02       .31       .04      1582     73708      3592
67          LingPipeGENIA_GENE_star_subspan_67                LingPipeGENIA        star        GENE     subspan       .06       .87       .11      4271     71019       664
67          LingPipeGENIA_POLY_dna_overlap_67                 LingPipeGENIA         dna        POLY     overlap       .02       .05       .03       189      8477      3746
67          LingPipeGENIA_POLY_dna_shared_67                  LingPipeGENIA         dna        POLY      shared       .02       .04       .03       174      8492      3778
67          LingPipeGENIA_POLY_dna_strict_67                  LingPipeGENIA         dna        POLY      strict       .01       .02       .01        93      8573      3868
67          LingPipeGENIA_POLY_dna_subspan_67                 LingPipeGENIA         dna        POLY     subspan       .02       .05       .03       183      8483      3754
67          LingPipeGENIA_POLY_protein_overlap_67             LingPipeGENIA     protein        POLY     overlap       .13       .56       .20      2152     15030      1686
67          LingPipeGENIA_POLY_protein_shared_67              LingPipeGENIA     protein        POLY      shared       .12       .54       .20      2088     15094      1769
67          LingPipeGENIA_POLY_proteins_overlap_67            LingPipeGENIA    proteins        POLY     overlap       .12       .57       .20      2190     15993      1642
67          LingPipeGENIA_POLY_proteins_shared_67             LingPipeGENIA    proteins        POLY      shared       .12       .55       .19      2124     16059      1733
67          LingPipeGENIA_POLY_proteins_strict_67             LingPipeGENIA    proteins        POLY      strict       .09       .40       .14      1577     16606      2384
67          LingPipeGENIA_POLY_proteins_subspan_67            LingPipeGENIA    proteins        POLY     subspan       .12       .57       .20      2176     16007      1653
67          LingPipeGENIA_POLY_protein_strict_67              LingPipeGENIA     protein        POLY      strict       .09       .39       .15      1553     15629      2408
67          LingPipeGENIA_POLY_protein_subspan_67             LingPipeGENIA     protein        POLY     subspan       .12       .56       .20      2138     15044      1696
67          LingPipeGENIA_POLY_rna_overlap_67                 LingPipeGENIA         rna        POLY     overlap       .03       .00       .01        16       609      3941
67          LingPipeGENIA_POLY_rna_shared_67                  LingPipeGENIA         rna        POLY      shared       .02       .00       .01        15       610      3942
67          LingPipeGENIA_POLY_rna_strict_67                  LingPipeGENIA         rna        POLY      strict       .00       .00       .00         1       624      3960
67          LingPipeGENIA_POLY_rna_subspan_67                 LingPipeGENIA         rna        POLY     subspan       .03       .00       .01        16       609      3941
67          LingPipeGENIA_POLYSTAR_dna_overlap_67             LingPipeGENIA         dna    POLYSTAR     overlap       .03       .05       .04       245      8421      5075
67          LingPipeGENIA_POLYSTAR_dna_shared_67              LingPipeGENIA         dna    POLYSTAR      shared       .03       .04       .03       226      8440      5110
67          LingPipeGENIA_POLYSTAR_dna_strict_67              LingPipeGENIA         dna    POLYSTAR      strict       .01       .02       .02       111      8555      5247
67          LingPipeGENIA_POLYSTAR_dna_subspan_67             LingPipeGENIA         dna    POLYSTAR     subspan       .03       .04       .03       238      8428      5083
67          LingPipeGENIA_POLY_star_overlap_67                LingPipeGENIA        star        POLY     overlap       .05       .92       .09      3479     71811       287
67          LingPipeGENIA_POLYSTAR_protein_overlap_67         LingPipeGENIA     protein    POLYSTAR     overlap       .17       .56       .26      2915     14267      2292
67          LingPipeGENIA_POLYSTAR_protein_shared_67          LingPipeGENIA     protein    POLYSTAR      shared       .16       .54       .25      2835     14347      2394
67          LingPipeGENIA_POLYSTAR_proteins_overlap_67        LingPipeGENIA    proteins    POLYSTAR     overlap       .16       .57       .25      2968     15215      2232
67          LingPipeGENIA_POLYSTAR_proteins_shared_67         LingPipeGENIA    proteins    POLYSTAR      shared       .16       .55       .25      2885     15298      2343
67          LingPipeGENIA_POLYSTAR_proteins_strict_67         LingPipeGENIA    proteins    POLYSTAR      strict       .12       .41       .19      2221     15962      3137
67          LingPipeGENIA_POLYSTAR_proteins_subspan_67        LingPipeGENIA    proteins    POLYSTAR     subspan       .16       .57       .25      2952     15231      2247
67          LingPipeGENIA_POLYSTAR_protein_strict_67          LingPipeGENIA     protein    POLYSTAR      strict       .13       .41       .19      2192     14990      3166
67          LingPipeGENIA_POLYSTAR_protein_subspan_67         LingPipeGENIA     protein    POLYSTAR     subspan       .17       .56       .26      2899     14283      2306
67          LingPipeGENIA_POLYSTAR_rna_overlap_67             LingPipeGENIA         rna    POLYSTAR     overlap       .06       .01       .01        39       586      5313
67          LingPipeGENIA_POLYSTAR_rna_shared_67              LingPipeGENIA         rna    POLYSTAR      shared       .06       .01       .01        38       587      5315
67          LingPipeGENIA_POLYSTAR_rna_strict_67              LingPipeGENIA         rna    POLYSTAR      strict       .03       .00       .01        21       604      5337
67          LingPipeGENIA_POLYSTAR_rna_subspan_67             LingPipeGENIA         rna    POLYSTAR     subspan       .06       .01       .01        39       586      5313
67          LingPipeGENIA_POLY_star_shared_67                 LingPipeGENIA        star        POLY      shared       .04       .86       .08      3307     71983       532
67          LingPipeGENIA_POLYSTAR_star_overlap_67            LingPipeGENIA        star    POLYSTAR     overlap       .06       .93       .12      4742     70548       362
67          LingPipeGENIA_POLYSTAR_star_shared_67             LingPipeGENIA        star    POLYSTAR      shared       .06       .87       .11      4511     70779       677
67          LingPipeGENIA_POLYSTAR_star_strict_67             LingPipeGENIA        star    POLYSTAR      strict       .04       .51       .07      2714     72576      2644
67          LingPipeGENIA_POLYSTAR_star_subspan_67            LingPipeGENIA        star    POLYSTAR     subspan       .06       .92       .12      4698     70592       394
67          LingPipeGENIA_POLY_star_strict_67                 LingPipeGENIA        star        POLY      strict       .03       .49       .05      1945     73345      2016
67          LingPipeGENIA_POLY_star_subspan_67                LingPipeGENIA        star        POLY     subspan       .05       .92       .09      3444     71846       309
67          LingPipeGENIA_STAR_dna_overlap_67                 LingPipeGENIA         dna        STAR     overlap       .14       .10       .12      1238      7428     10923
67          LingPipeGENIA_STAR_dna_shared_67                  LingPipeGENIA         dna        STAR      shared       .13       .09       .11      1137      7529     11053
67          LingPipeGENIA_STAR_dna_strict_67                  LingPipeGENIA         dna        STAR      strict       .06       .04       .05       547      8119     11751
67          LingPipeGENIA_STAR_dna_subspan_67                 LingPipeGENIA         dna        STAR     subspan       .14       .10       .12      1229      7437     10936
67          LingPipeGENIA_STAR_protein_overlap_67             LingPipeGENIA     protein        STAR     overlap       .29       .41       .34      4931     12251      7146
67          LingPipeGENIA_STAR_protein_shared_67              LingPipeGENIA     protein        STAR      shared       .28       .40       .33      4824     12358      7304
67          LingPipeGENIA_STAR_proteins_overlap_67            LingPipeGENIA    proteins        STAR     overlap       .28       .42       .33      5048     13135      7021
67          LingPipeGENIA_STAR_proteins_shared_67             LingPipeGENIA    proteins        STAR      shared       .27       .41       .33      4933     13250      7193
67          LingPipeGENIA_STAR_proteins_strict_67             LingPipeGENIA    proteins        STAR      strict       .21       .31       .25      3833     14350      8465
67          LingPipeGENIA_STAR_proteins_subspan_67            LingPipeGENIA    proteins        STAR     subspan       .28       .42       .33      5033     13150      7039
67          LingPipeGENIA_STAR_protein_strict_67              LingPipeGENIA     protein        STAR      strict       .22       .31       .26      3760     13422      8538
67          LingPipeGENIA_STAR_protein_subspan_67             LingPipeGENIA     protein        STAR     subspan       .29       .41       .34      4917     12265      7161
67          LingPipeGENIA_STAR_rna_overlap_67                 LingPipeGENIA         rna        STAR     overlap       .26       .01       .03       163       462     12086
67          LingPipeGENIA_STAR_rna_shared_67                  LingPipeGENIA         rna        STAR      shared       .25       .01       .02       159       466     12092
67          LingPipeGENIA_STAR_rna_strict_67                  LingPipeGENIA         rna        STAR      strict       .14       .01       .01        85       540     12213
67          LingPipeGENIA_STAR_rna_subspan_67                 LingPipeGENIA         rna        STAR     subspan       .26       .01       .03       162       463     12087
67          LingPipeGENIA_STAR_star_overlap_67                LingPipeGENIA        star        STAR     overlap       .14       .90       .24     10627     64663      1120
67          LingPipeGENIA_STAR_star_shared_67                 LingPipeGENIA        star        STAR      shared       .13       .84       .23     10093     65197      1879
67          LingPipeGENIA_STAR_star_strict_67                 LingPipeGENIA        star        STAR      strict       .07       .42       .12      5188     70102      7110
67          LingPipeGENIA_STAR_star_subspan_67                LingPipeGENIA        star        STAR     subspan       .14       .90       .24     10530     64760      1186
