# Supplementary material for: A corpus of full-text journal articles is a robust evaluation tool for revealing differences in performance of biomedical natural language processing tools
Source: BMC Bioinformatics. 2012 Aug 17;13:207. doi: 10.1186/1471-2105-13-207 (PMC3483229; doi:10.1186/1471-2105-13-207)
Supplement: Additional file 6 — Full gene mention results for retrained systems. Full results for gene mention systems with models retrained on the CRAFT data, with all semantic class mappings and system/model combinations. [file 1471-2105-13-207-S6.txt]

0           Abner_gene_craft_overlap_0                               Abner        gene     overlap       .85       .37       .52       165        30       280
0           Abner_gene_craft_shared_0                                Abner        gene      shared       .85       .37       .52       165        30       280
0           Abner_gene_craft_strict_0                                Abner        gene      strict       .56       .25       .34       110        85       336
0           Abner_gene_craft_subspan_0                               Abner        gene     subspan       .85       .37       .52       165        30       280
0           Abner_genestar_craft_overlap_0                           Abner    genestar     overlap       .75       .39       .52       261        86       404
0           Abner_genestar_craft_shared_0                            Abner    genestar      shared       .75       .39       .52       261        86       404
0           Abner_genestar_craft_strict_0                            Abner    genestar      strict       .55       .28       .37       190       157       477
0           Abner_genestar_craft_subspan_0                           Abner    genestar     subspan       .75       .39       .52       261        86       404
0           Abner_poly_craft_overlap_0                               Abner        poly     overlap       .62       .02       .05         8         5       326
0           Abner_poly_craft_shared_0                                Abner        poly      shared       .62       .02       .05         8         5       326
0           Abner_poly_craft_strict_0                                Abner        poly      strict       .62       .02       .05         8         5       326
0           Abner_poly_craft_subspan_0                               Abner        poly     subspan       .62       .02       .05         8         5       326
0           Abner_polystar_craft_overlap_0                           Abner    polystar     overlap       .63       .07       .13        31        18       399
0           Abner_polystar_craft_shared_0                            Abner    polystar      shared       .63       .07       .13        31        18       399
0           Abner_polystar_craft_strict_0                            Abner    polystar      strict       .63       .07       .13        31        18       399
0           Abner_polystar_craft_subspan_0                           Abner    polystar     subspan       .63       .07       .13        31        18       399
0           Abner_star_craft_overlap_0                               Abner        star     overlap       .78       .46       .58       508       140       586
0           Abner_star_craft_shared_0                                Abner        star      shared       .78       .46       .58       507       141       587
0           Abner_star_craft_strict_0                                Abner        star      strict       .66       .39       .49       429       219       668
0           Abner_star_craft_subspan_0                               Abner        star     subspan       .78       .46       .58       508       140       586
0           LingPipe_gene_craft_overlap_0                         LingPipe        gene     overlap       .27       .43       .33       189       507       252
0           LingPipe_gene_craft_shared_0                          LingPipe        gene      shared       .27       .43       .33       189       507       254
0           LingPipe_gene_craft_strict_0                          LingPipe        gene      strict       .24       .38       .30       170       526       276
0           LingPipe_gene_craft_subspan_0                         LingPipe        gene     subspan       .27       .43       .33       189       507       254
0           LingPipe_genestar_craft_overlap_0                     LingPipe    genestar     overlap       .32       .45       .37       297       638       360
0           LingPipe_genestar_craft_shared_0                      LingPipe    genestar      shared       .32       .45       .37       296       639       363
0           LingPipe_genestar_craft_strict_0                      LingPipe    genestar      strict       .29       .40       .33       267       668       400
0           LingPipe_genestar_craft_subspan_0                     LingPipe    genestar     subspan       .32       .45       .37       297       638       362
0           LingPipe_poly_craft_overlap_0                         LingPipe        poly     overlap       .15       .39       .22       129       720       200
0           LingPipe_poly_craft_shared_0                          LingPipe        poly      shared       .15       .39       .22       129       720       201
0           LingPipe_poly_craft_strict_0                          LingPipe        poly      strict       .14       .35       .20       116       733       218
0           LingPipe_poly_craft_subspan_0                         LingPipe        poly     subspan       .15       .39       .22       130       719       200
0           LingPipe_polystar_craft_overlap_0                     LingPipe    polystar     overlap       .18       .41       .25       175       780       254
0           LingPipe_polystar_craft_shared_0                      LingPipe    polystar      shared       .18       .41       .25       175       780       255
0           LingPipe_polystar_craft_strict_0                      LingPipe    polystar      strict       .17       .37       .23       159       796       271
0           LingPipe_polystar_craft_subspan_0                     LingPipe    polystar     subspan       .18       .41       .25       176       779       254
0           LingPipe_star_craft_overlap_0                         LingPipe        star     overlap       .50       .61       .55       658       656       423
0           LingPipe_star_craft_shared_0                          LingPipe        star      shared       .50       .61       .55       657       657       427
0           LingPipe_star_craft_strict_0                          LingPipe        star      strict       .47       .57       .51       620       694       477
0           LingPipe_star_craft_subspan_0                         LingPipe        star     subspan       .50       .61       .55       659       655       425
1           Abner_gene_craft_overlap_1                               Abner        gene     overlap       .57       .14       .22       141       105       886
1           Abner_gene_craft_shared_1                                Abner        gene      shared       .57       .14       .22       141       105       886
1           Abner_gene_craft_strict_1                                Abner        gene      strict       .44       .11       .17       108       138       920
1           Abner_gene_craft_subspan_1                               Abner        gene     subspan       .57       .14       .22       141       105       885
1           Abner_genestar_craft_overlap_1                           Abner    genestar     overlap       .52       .17       .25       208       190      1036
1           Abner_genestar_craft_shared_1                            Abner    genestar      shared       .52       .17       .25       207       191      1036
1           Abner_genestar_craft_strict_1                            Abner    genestar      strict       .39       .12       .19       155       243      1091
1           Abner_genestar_craft_subspan_1                           Abner    genestar     subspan       .52       .17       .25       208       190      1036
1           Abner_poly_craft_overlap_1                               Abner        poly     overlap       .58       .03       .06        34        25       962
1           Abner_poly_craft_shared_1                                Abner        poly      shared       .58       .03       .06        34        25       962
1           Abner_poly_craft_strict_1                                Abner        poly      strict       .53       .03       .06        31        28       967
1           Abner_poly_craft_subspan_1                               Abner        poly     subspan       .58       .03       .06        34        25       962
1           Abner_polystar_craft_overlap_1                           Abner    polystar     overlap       .61       .04       .08        55        35      1222
1           Abner_polystar_craft_shared_1                            Abner    polystar      shared       .61       .04       .08        55        35      1222
1           Abner_polystar_craft_strict_1                            Abner    polystar      strict       .54       .04       .07        49        41      1232
1           Abner_polystar_craft_subspan_1                           Abner    polystar     subspan       .61       .04       .08        55        35      1222
1           Abner_star_craft_overlap_1                               Abner        star     overlap       .74       .23       .35       575       200      1959
1           Abner_star_craft_shared_1                                Abner        star      shared       .74       .22       .34       570       205      1964
1           Abner_star_craft_strict_1                                Abner        star      strict       .53       .16       .25       412       363      2115
1           Abner_star_craft_subspan_1                               Abner        star     subspan       .74       .23       .35       575       200      1959
1           LingPipe_gene_craft_overlap_1                         LingPipe        gene     overlap       .42       .63       .50       642       887       385
1           LingPipe_gene_craft_shared_1                          LingPipe        gene      shared       .42       .62       .50       638       891       389
1           LingPipe_gene_craft_strict_1                          LingPipe        gene      strict       .41       .60       .49       621       908       407
1           LingPipe_gene_craft_subspan_1                         LingPipe        gene     subspan       .42       .63       .50       642       887       384
1           LingPipe_genestar_craft_overlap_1                     LingPipe    genestar     overlap       .39       .66       .49       823      1313       422
1           LingPipe_genestar_craft_shared_1                      LingPipe    genestar      shared       .38       .66       .49       821      1315       424
1           LingPipe_genestar_craft_strict_1                      LingPipe    genestar      strict       .37       .63       .47       788      1348       458
1           LingPipe_genestar_craft_subspan_1                     LingPipe    genestar     subspan       .39       .66       .49       823      1313       422
1           LingPipe_poly_craft_overlap_1                         LingPipe        poly     overlap       .32       .45       .38       450       945       546
1           LingPipe_poly_craft_shared_1                          LingPipe        poly      shared       .32       .45       .38       450       945       546
1           LingPipe_poly_craft_strict_1                          LingPipe        poly      strict       .30       .42       .35       419       976       579
1           LingPipe_poly_craft_subspan_1                         LingPipe        poly     subspan       .32       .45       .38       450       945       546
1           LingPipe_polystar_craft_overlap_1                     LingPipe    polystar     overlap       .36       .49       .41       621      1104       658
1           LingPipe_polystar_craft_shared_1                      LingPipe    polystar      shared       .36       .48       .41       620      1105       659
1           LingPipe_polystar_craft_strict_1                      LingPipe    polystar      strict       .32       .44       .37       559      1166       722
1           LingPipe_polystar_craft_subspan_1                     LingPipe    polystar     subspan       .36       .48       .41       620      1105       659
1           LingPipe_star_craft_overlap_1                         LingPipe        star     overlap       .63       .66       .64      1669       994       855
1           LingPipe_star_craft_shared_1                          LingPipe        star      shared       .62       .66       .64      1663      1000       867
1           LingPipe_star_craft_strict_1                          LingPipe        star      strict       .57       .60       .59      1526      1137      1001
1           LingPipe_star_craft_subspan_1                         LingPipe        star     subspan       .63       .66       .64      1668       995       856
2           Abner_gene_craft_overlap_2                               Abner        gene     overlap       .66       .11       .20        98        51       757
2           Abner_gene_craft_shared_2                                Abner        gene      shared       .66       .11       .20        98        51       757
2           Abner_gene_craft_strict_2                                Abner        gene      strict       .63       .11       .19        94        55       763
2           Abner_gene_craft_subspan_2                               Abner        gene     subspan       .66       .11       .20        98        51       757
2           Abner_genestar_craft_overlap_2                           Abner    genestar     overlap       .77       .14       .24       185        55      1101
2           Abner_genestar_craft_shared_2                            Abner    genestar      shared       .77       .14       .24       185        55      1101
2           Abner_genestar_craft_strict_2                            Abner    genestar      strict       .73       .14       .23       175        65      1111
2           Abner_genestar_craft_subspan_2                           Abner    genestar     subspan       .77       .14       .24       185        55      1101
2           Abner_poly_craft_overlap_2                               Abner        poly     overlap       .73       .24       .37       149        54       462
2           Abner_poly_craft_shared_2                                Abner        poly      shared       .73       .24       .37       149        54       462
2           Abner_poly_craft_strict_2                                Abner        poly      strict       .71       .24       .35       144        59       468
2           Abner_poly_craft_subspan_2                               Abner        poly     subspan       .73       .24       .37       149        54       462
2           Abner_polystar_craft_overlap_2                           Abner    polystar     overlap       .75       .23       .36       193        64       632
2           Abner_polystar_craft_shared_2                            Abner    polystar      shared       .75       .23       .36       193        64       632
2           Abner_polystar_craft_strict_2                            Abner    polystar      strict       .72       .22       .34       184        73       643
2           Abner_polystar_craft_subspan_2                           Abner    polystar     subspan       .75       .23       .36       193        64       632
2           Abner_star_craft_overlap_2                               Abner        star     overlap       .78       .27       .40       571       160      1537
2           Abner_star_craft_shared_2                                Abner        star      shared       .78       .27       .40       571       160      1537
2           Abner_star_craft_strict_2                                Abner        star      strict       .76       .26       .39       552       179      1561
2           Abner_star_craft_subspan_2                               Abner        star     subspan       .78       .27       .40       571       160      1536
2           LingPipe_gene_craft_overlap_2                         LingPipe        gene     overlap       .25       .34       .29       293       866       562
2           LingPipe_gene_craft_shared_2                          LingPipe        gene      shared       .25       .34       .29       291       868       564
2           LingPipe_gene_craft_strict_2                          LingPipe        gene      strict       .23       .32       .27       272       887       585
2           LingPipe_gene_craft_subspan_2                         LingPipe        gene     subspan       .25       .34       .29       293       866       562
2           LingPipe_genestar_craft_overlap_2                     LingPipe    genestar     overlap       .48       .62       .54       797       868       487
2           LingPipe_genestar_craft_shared_2                      LingPipe    genestar      shared       .48       .62       .54       794       871       490
2           LingPipe_genestar_craft_strict_2                      LingPipe    genestar      strict       .46       .60       .52       766       899       520
2           LingPipe_genestar_craft_subspan_2                     LingPipe    genestar     subspan       .48       .62       .54       796       869       488
2           LingPipe_poly_craft_overlap_2                         LingPipe        poly     overlap       .22       .45       .29       279      1010       337
2           LingPipe_poly_craft_shared_2                          LingPipe        poly      shared       .22       .45       .29       279      1010       337
2           LingPipe_poly_craft_strict_2                          LingPipe        poly      strict       .20       .42       .27       254      1035       358
2           LingPipe_poly_craft_subspan_2                         LingPipe        poly     subspan       .22       .45       .29       279      1010       337
2           LingPipe_polystar_craft_overlap_2                     LingPipe    polystar     overlap       .26       .51       .34       426      1210       408
2           LingPipe_polystar_craft_shared_2                      LingPipe    polystar      shared       .26       .51       .34       426      1210       409
2           LingPipe_polystar_craft_strict_2                      LingPipe    polystar      strict       .24       .47       .31       387      1249       440
2           LingPipe_polystar_craft_subspan_2                     LingPipe    polystar     subspan       .26       .51       .35       431      1205       409
2           LingPipe_star_craft_overlap_2                         LingPipe        star     overlap       .60       .66       .63      1395       930       714
2           LingPipe_star_craft_shared_2                          LingPipe        star      shared       .60       .66       .63      1391       934       720
2           LingPipe_star_craft_strict_2                          LingPipe        star      strict       .57       .62       .59      1316      1009       797
2           LingPipe_star_craft_subspan_2                         LingPipe        star     subspan       .60       .66       .63      1393       932       717
3           Abner_gene_craft_overlap_3                               Abner        gene     overlap       .91       .15       .25       140        14       816
3           Abner_gene_craft_shared_3                                Abner        gene      shared       .91       .15       .25       140        14       816
3           Abner_gene_craft_strict_3                                Abner        gene      strict       .89       .14       .25       137        17       819
3           Abner_gene_craft_subspan_3                               Abner        gene     subspan       .91       .15       .25       140        14       815
3           Abner_genestar_craft_overlap_3                           Abner    genestar     overlap       .86       .17       .29       192        30       911
3           Abner_genestar_craft_shared_3                            Abner    genestar      shared       .86       .17       .29       192        30       911
3           Abner_genestar_craft_strict_3                            Abner    genestar      strict       .83       .17       .28       185        37       918
3           Abner_genestar_craft_subspan_3                           Abner    genestar     subspan       .86       .17       .29       192        30       909
3           Abner_poly_craft_overlap_3                               Abner        poly     overlap       .72       .05       .10        28        11       509
3           Abner_poly_craft_shared_3                                Abner        poly      shared       .72       .05       .10        28        11       509
3           Abner_poly_craft_strict_3                                Abner        poly      strict       .67       .05       .09        26        13       512
3           Abner_poly_craft_subspan_3                               Abner        poly     subspan       .72       .05       .10        28        11       508
3           Abner_polystar_craft_overlap_3                           Abner    polystar     overlap       .79       .06       .12        50        13       728
3           Abner_polystar_craft_shared_3                            Abner    polystar      shared       .79       .06       .12        50        13       728
3           Abner_polystar_craft_strict_3                            Abner    polystar      strict       .76       .06       .11        48        15       730
3           Abner_polystar_craft_subspan_3                           Abner    polystar     subspan       .79       .06       .12        50        13       727
3           Abner_star_craft_overlap_3                               Abner        star     overlap       .92       .21       .34       391        33      1482
3           Abner_star_craft_shared_3                                Abner        star      shared       .92       .21       .34       391        33      1483
3           Abner_star_craft_strict_3                                Abner        star      strict       .87       .20       .32       368        56      1509
3           Abner_star_craft_subspan_3                               Abner        star     subspan       .92       .21       .34       391        33      1479
3           LingPipe_gene_craft_overlap_3                         LingPipe        gene     overlap       .45       .61       .52       582       710       374
3           LingPipe_gene_craft_shared_3                          LingPipe        gene      shared       .45       .61       .52       581       711       375
3           LingPipe_gene_craft_strict_3                          LingPipe        gene      strict       .43       .58       .49       550       742       406
3           LingPipe_gene_craft_subspan_3                         LingPipe        gene     subspan       .45       .61       .52       582       710       372
3           LingPipe_genestar_craft_overlap_3                     LingPipe    genestar     overlap       .40       .63       .49       691      1029       413
3           LingPipe_genestar_craft_shared_3                      LingPipe    genestar      shared       .40       .62       .49       690      1030       414
3           LingPipe_genestar_craft_strict_3                      LingPipe    genestar      strict       .36       .57       .44       624      1096       479
3           LingPipe_genestar_craft_subspan_3                     LingPipe    genestar     subspan       .40       .63       .49       691      1029       410
3           LingPipe_poly_craft_overlap_3                         LingPipe        poly     overlap       .21       .53       .30       290      1065       262
3           LingPipe_poly_craft_shared_3                          LingPipe        poly      shared       .21       .52       .30       289      1066       264
3           LingPipe_poly_craft_strict_3                          LingPipe        poly      strict       .13       .33       .19       176      1179       362
3           LingPipe_poly_craft_subspan_3                         LingPipe        poly     subspan       .21       .52       .30       289      1066       263
3           LingPipe_polystar_craft_overlap_3                     LingPipe    polystar     overlap       .29       .54       .38       429      1056       365
3           LingPipe_polystar_craft_shared_3                      LingPipe    polystar      shared       .29       .54       .38       428      1057       367
3           LingPipe_polystar_craft_strict_3                      LingPipe    polystar      strict       .20       .38       .26       296      1189       482
3           LingPipe_polystar_craft_subspan_3                     LingPipe    polystar     subspan       .29       .54       .38       428      1057       367
3           LingPipe_star_craft_overlap_3                         LingPipe        star     overlap       .58       .67       .62      1263       915       619
3           LingPipe_star_craft_shared_3                          LingPipe        star      shared       .58       .67       .62      1257       921       624
3           LingPipe_star_craft_strict_3                          LingPipe        star      strict       .47       .55       .51      1026      1152       851
3           LingPipe_star_craft_subspan_3                         LingPipe        star     subspan       .58       .67       .62      1262       916       616
4           Abner_gene_craft_overlap_4                               Abner        gene     overlap       .50       .11       .18        97        96       770
4           Abner_gene_craft_shared_4                                Abner        gene      shared       .50       .11       .18        96        97       771
4           Abner_gene_craft_strict_4                                Abner        gene      strict       .47       .10       .17        91       102       776
4           Abner_gene_craft_subspan_4                               Abner        gene     subspan       .50       .11       .18        97        96       770
4           Abner_genestar_craft_overlap_4                           Abner    genestar     overlap       .51       .20       .29       226       217       881
4           Abner_genestar_craft_shared_4                            Abner    genestar      shared       .51       .20       .29       226       217       881
4           Abner_genestar_craft_strict_4                            Abner    genestar      strict       .49       .20       .28       216       227       891
4           Abner_genestar_craft_subspan_4                           Abner    genestar     subspan       .51       .20       .29       226       217       880
4           Abner_poly_craft_overlap_4                               Abner        poly     overlap       .71       .06       .11        56        23       901
4           Abner_poly_craft_shared_4                                Abner        poly      shared       .71       .06       .11        56        23       901
4           Abner_poly_craft_strict_4                                Abner        poly      strict       .71       .06       .11        56        23       901
4           Abner_poly_craft_subspan_4                               Abner        poly     subspan       .71       .06       .11        56        23       901
4           Abner_polystar_craft_overlap_4                           Abner    polystar     overlap       .73       .08       .14        96        35      1135
4           Abner_polystar_craft_shared_4                            Abner    polystar      shared       .73       .08       .14        96        35      1135
4           Abner_polystar_craft_strict_4                            Abner    polystar      strict       .71       .08       .14        93        38      1139
4           Abner_polystar_craft_subspan_4                           Abner    polystar     subspan       .73       .08       .14        96        35      1135
4           Abner_star_craft_overlap_4                               Abner        star     overlap       .60       .20       .29       456       305      1875
4           Abner_star_craft_shared_4                                Abner        star      shared       .60       .20       .29       456       305      1876
4           Abner_star_craft_strict_4                                Abner        star      strict       .56       .18       .27       424       337      1911
4           Abner_star_craft_subspan_4                               Abner        star     subspan       .60       .20       .30       456       305      1873
4           LingPipe_gene_craft_overlap_4                         LingPipe        gene     overlap       .28       .65       .39       564      1472       302
4           LingPipe_gene_craft_shared_4                          LingPipe        gene      shared       .28       .65       .39       564      1472       302
4           LingPipe_gene_craft_strict_4                          LingPipe        gene      strict       .25       .60       .36       519      1517       348
4           LingPipe_gene_craft_subspan_4                         LingPipe        gene     subspan       .28       .66       .39       564      1472       297
4           LingPipe_genestar_craft_overlap_4                     LingPipe    genestar     overlap       .30       .66       .41       732      1697       374
4           LingPipe_genestar_craft_shared_4                      LingPipe    genestar      shared       .30       .66       .41       732      1697       374
4           LingPipe_genestar_craft_strict_4                      LingPipe    genestar      strict       .28       .62       .39       683      1746       424
4           LingPipe_genestar_craft_subspan_4                     LingPipe    genestar     subspan       .30       .66       .41       732      1697       369
4           LingPipe_poly_craft_overlap_4                         LingPipe        poly     overlap       .29       .54       .38       517      1251       437
4           LingPipe_poly_craft_shared_4                          LingPipe        poly      shared       .29       .54       .38       516      1252       439
4           LingPipe_poly_craft_strict_4                          LingPipe        poly      strict       .28       .51       .36       487      1281       470
4           LingPipe_poly_craft_subspan_4                         LingPipe        poly     subspan       .29       .54       .38       516      1252       439
4           LingPipe_polystar_craft_overlap_4                     LingPipe    polystar     overlap       .34       .58       .42       709      1405       518
4           LingPipe_polystar_craft_shared_4                      LingPipe    polystar      shared       .33       .58       .42       707      1407       521
4           LingPipe_polystar_craft_strict_4                      LingPipe    polystar      strict       .32       .54       .40       666      1448       566
4           LingPipe_polystar_craft_subspan_4                     LingPipe    polystar     subspan       .34       .58       .42       709      1405       521
4           LingPipe_star_craft_overlap_4                         LingPipe        star     overlap       .49       .68       .57      1564      1610       752
4           LingPipe_star_craft_shared_4                          LingPipe        star      shared       .49       .67       .57      1561      1613       765
4           LingPipe_star_craft_strict_4                          LingPipe        star      strict       .46       .62       .53      1447      1727       888
4           LingPipe_star_craft_subspan_4                         LingPipe        star     subspan       .49       .68       .57      1563      1611       752
5           Abner_gene_craft_overlap_5                               Abner        gene     overlap       .86       .33       .48       335        53       683
5           Abner_gene_craft_shared_5                                Abner        gene      shared       .86       .33       .48       335        53       683
5           Abner_gene_craft_strict_5                                Abner        gene      strict       .83       .31       .46       321        67       699
5           Abner_gene_craft_subspan_5                               Abner        gene     subspan       .86       .33       .48       335        53       683
5           Abner_genestar_craft_overlap_5                           Abner    genestar     overlap       .78       .40       .53       448       127       671
5           Abner_genestar_craft_shared_5                            Abner    genestar      shared       .78       .40       .53       448       127       671
5           Abner_genestar_craft_strict_5                            Abner    genestar      strict       .73       .38       .50       420       155       700
5           Abner_genestar_craft_subspan_5                           Abner    genestar     subspan       .78       .40       .53       448       127       671
5           Abner_poly_craft_overlap_5                               Abner        poly     overlap       .56       .04       .07        20        16       502
5           Abner_poly_craft_shared_5                                Abner        poly      shared       .56       .04       .07        20        16       502
5           Abner_poly_craft_strict_5                                Abner        poly      strict       .50       .03       .06        18        18       504
5           Abner_poly_craft_subspan_5                               Abner        poly     subspan       .56       .04       .07        20        16       502
5           Abner_polystar_craft_overlap_5                           Abner    polystar     overlap       .64       .06       .11        48        27       762
5           Abner_polystar_craft_shared_5                            Abner    polystar      shared       .64       .06       .11        48        27       762
5           Abner_polystar_craft_strict_5                            Abner    polystar      strict       .63       .06       .11        47        28       763
5           Abner_polystar_craft_subspan_5                           Abner    polystar     subspan       .64       .06       .11        48        27       762
5           Abner_star_craft_overlap_5                               Abner        star     overlap       .72       .40       .51       766       300      1160
5           Abner_star_craft_shared_5                                Abner        star      shared       .72       .40       .51       766       300      1160
5           Abner_star_craft_strict_5                                Abner        star      strict       .63       .35       .45       675       391      1254
5           Abner_star_craft_subspan_5                               Abner        star     subspan       .72       .40       .51       766       300      1160
5           LingPipe_gene_craft_overlap_5                         LingPipe        gene     overlap       .52       .77       .62       782       712       236
5           LingPipe_gene_craft_shared_5                          LingPipe        gene      shared       .52       .77       .62       782       712       236
5           LingPipe_gene_craft_strict_5                          LingPipe        gene      strict       .50       .73       .59       746       748       274
5           LingPipe_gene_craft_subspan_5                         LingPipe        gene     subspan       .52       .77       .62       782       712       235
5           LingPipe_genestar_craft_overlap_5                     LingPipe    genestar     overlap       .52       .79       .62       883       829       236
5           LingPipe_genestar_craft_shared_5                      LingPipe    genestar      shared       .52       .79       .62       883       829       236
5           LingPipe_genestar_craft_strict_5                      LingPipe    genestar      strict       .49       .75       .59       842       870       278
5           LingPipe_genestar_craft_subspan_5                     LingPipe    genestar     subspan       .52       .79       .62       883       829       235
5           LingPipe_poly_craft_overlap_5                         LingPipe        poly     overlap       .21       .34       .26       180       662       342
5           LingPipe_poly_craft_shared_5                          LingPipe        poly      shared       .21       .34       .26       180       662       342
5           LingPipe_poly_craft_strict_5                          LingPipe        poly      strict       .21       .34       .26       175       667       347
5           LingPipe_poly_craft_subspan_5                         LingPipe        poly     subspan       .21       .34       .26       180       662       342
5           LingPipe_polystar_craft_overlap_5                     LingPipe    polystar     overlap       .23       .35       .28       283       945       527
5           LingPipe_polystar_craft_shared_5                      LingPipe    polystar      shared       .23       .35       .28       283       945       527
5           LingPipe_polystar_craft_strict_5                      LingPipe    polystar      strict       .23       .34       .27       277       951       533
5           LingPipe_polystar_craft_subspan_5                     LingPipe    polystar     subspan       .23       .35       .28       283       945       527
5           LingPipe_star_craft_overlap_5                         LingPipe        star     overlap       .62       .67       .64      1287       783       640
5           LingPipe_star_craft_shared_5                          LingPipe        star      shared       .62       .67       .64      1287       783       640
5           LingPipe_star_craft_strict_5                          LingPipe        star      strict       .60       .64       .62      1232       838       697
5           LingPipe_star_craft_subspan_5                         LingPipe        star     subspan       .62       .67       .64      1288       782       638
fold        label                                                      NER  sem. class     cmp typ         P         R         F        TP        FP        FN
