# Supplementary material for: A corpus of full-text journal articles is a robust evaluation tool for revealing differences in performance of biomedical natural language processing tools
Source: BMC Bioinformatics. 2012 Aug 17;13:207. doi: 10.1186/1471-2105-13-207 (PMC3483229; doi:10.1186/1471-2105-13-207)
Supplement: Additional file 7 — Folds and development set. Lists of the document identifiers corresponding to each fold and to the development set. [file 1471-2105-13-207-S7.txt]

CRAFT public release set PMIDs, organized by training folds:

Fold 0:
11532192, 11597317, 11897010, 12079497, 
12546709, 12585968, 12925238, 14609438, 
14611657, 14723793, 14737183, 15005800

Fold 1:
15040800, 15061865, 15207008, 15314655, 
15314659, 15320950, 15328533, 15345036, 
15492776, 15550985, 15588329, 15630473

Fold 2:
15676071, 15760270, 15819996, 15836427, 
15876356, 15917436, 15921521, 15938754, 
16098226, 16103912, 16109169, 16110338

Fold 3:
16121255, 16121256, 16216087, 16221973, 
16255782, 16279840, 16362077, 16433929, 
16462940, 16504143, 16504174, 16507151

Fold 4:
16539743, 16579849, 16628246, 16670015, 
16700629, 16870721, 17002498, 17020410, 
17022820, 17069463, 17078885, 17083276

Fold Development Set:
17194222, 17244351, 17425782, 17447844, 
17590087, 17608565, 17696610
